# Supplementary material for: Food-sourcing from on-farm trees mediates positive relationships between tree cover and dietary quality in Malawi
Source: Nat Food. 2024 Aug 13;5(8):661–6. doi: 10.1038/s43016-024-01028-4 (PMC11343702; doi:10.1038/s43016-024-01028-4)
Supplement: Supplementary file 3 — Statistical source data. [file 43016_2024_1028_MOESM3_ESM.xlsx]

## Sheet: FCT
item.code	food.item	FCT	Matched item(s) from FCTs	folate (mcg)	iron (mg)	zinc (mg)	RAE (mcg)	borrowed value notes
Cereals and Staples
100	African Cake (groundnut flour, banana, sugar, soda, cooking oil)	Malawi	African cake, (Chikondamoyo/Chigumu)	15	1.8	0.88	5
101	African cake (maize flour, baking powder, sugar, milk)	Malawi	Cake, plain, (Keke)	30	0.7	0.5	109
102	African Cake (maize flour, banana, cooking oil, soda)	Malawi	African cake, (Chikondamoyo/Chigumu)	15	1.8	0.88	5
103	African Cake (maize flour, banana, soda, salt)	Malawi	African cake, (Chikondamoyo/Chigumu)	15	1.8	0.88	5
104	African Cake (maize flour, cooking oil)	Malawi	Cake, plain, (Keke)	30	0.7	0.5	109
105	African cake (maize flour, groundnut flour, banana, cooking oil, soda, sugar)	Malawi	African cake, (Chikondamoyo/Chigumu)	15	1.8	0.88	5
106	African Cake (maize flour, soda, sugar)	Malawi	Cake, plain, (Keke)	30	0.7	0.5	109
107	African Cake (mgaiwa flour, sugar, soda, cooking oil)	Malawi	Cake, plain, (Keke)	30	0.7	0.5	109
108	African cake with chombe leaves (maize flour, banana, egg, soda, salt, chombe leaves)	Malawi	African cake, (Chikondamoyo/Chigumu)	15	1.8	0.88	5
109	Biscuit, Vanilla, processed**	Fieldwork	Musas Vanilla Creams	31	1.2	0.8	0	borrowed from TZ FCT: 'biscuit'
109	Bread, wheat, white, commercial, (Buledi woyera)	Malawi	Bread, wheat, white, commercial, (Buledi woyera)	30	1.2	0.99	0
109	Bread, wheat, white, commercial, (Buledi woyera) with margerine	Malawi	Weighted values calcualted from 'Bread, wheat, white, commercial' (Malawi) and 'Margarine, Rama' (Malawi)	38.5	1.14	0.9405	42.5	95% bread, 5% margarine
109	Bread, wheat, white, homemade, (Buledi woyera)	Malawi	Bread, wheat, white, homemade, (Buledi woyera)	29	1.2	0.59	0
110	Doughnuts (Mandasi)	Malawi	Doughnuts (Mandasi)	11	2	0.25	24
111	Maize thick porridge, degermed-dehulled flour, (Nsima ya galamilu)	Malawi	Maize thick porridge, degermed-dehulled flour, (Nsima ya galamilu)	1	0.2	0.1	0
112	Fritters (maize flour)	Malawi	Maize flour snack, fried, (Kadyaubwerere/Mbajira)	7	1.4	0.65	24	Value borrowed from Malawi FCT: Mandasi doughnuts
113	Glucose biscuits	Fieldwork	Bakelines Glucos Energy Rich Biscuits	31	1.2	0.8	0	borrowed from TZ FCT: 'biscuit'
114	Maize and soya thick porridge, (Nsima ya ufa wa chimanga ndi soya)	Malawi	Maize and soya thick porridge, (Nsima ya ufa wa chimanga ndi soya)	21	0.5	0.21	0	from MW FCT: Maize thick porridge, degermed-dehulled flour, (Nsima ya galamilu)
114	Maize soft porridge (maize flour, soy beans) (Likuni phala)	Malawi	Maize and soya thick porridge, (Nsima ya ufa wa chimanga ndi soya)	21	0.5	0.21	0	from MW FCT: Maize thick porridge, degermed-dehulled flour, (Nsima ya galamilu)
116	Maize soft porridge (grandmill flour, cooking oil)	Tanzania	Maize porridge with margarine and sugar	32.6	0.4	0.2	0	In FCT, margarine used instead of cooking oil
117	Maize soft porridge (grandmill flour, cooking oil, sugar)	Tanzania	Maize porridge with margarine and sugar	32.6	0.4	0.2	0	In FCT, margarine used instead of cooking oil
118	Maize soft porridge (maize flour, soya flour, sugar)	Tanzania	Maize porridge with sugar (506)	3	0.4	0.2	0
119	Maize soft porridge with cooking oil (phala la mgaiwa)	Tanzania	Maize porridge with margarine and sugar	32.6	0.4	0.2	0	In FCT, margarine used instead of cooking oil
120	Maize soft porridge, whole flour, with groundnut flour (Phala la mgaiwa lothila nsinjilo)	Malawi	Maize soft porridge, whole flour, with groundnut flour (Phala la mgaiwa lothila nsinjilo)	6	0.7	0.4	0
121	Maize soft porridge with groundnut flour and banana	Tanzania	Maize porridge with sugar (506)	3	0.4	0.2	0
122	Maize soft porridge with groundnut flour, sugar (Phala la mgaiwa lothila nsinjilo)	Tanzania	Maize porridge with sugar (506)	3	0.4	0.2	0
123	Maize soft porridge with soda (phala la mgaiwa)	Tanzania	Maize porridge (no sugar or milk)	3	0.4	0.2	0
124	Maize soft porridge with soy, groundnuts, beans, cooking oil	Tanzania	Mixed porridge flour with maize and groundnuts - 34	63	5.6	2.6	0.6	maize, soy, groundnuts
125	Maize soft porridge with soy, usipa, beans, cooking oil	Malawi	Weighted values calculated from 'Maize and soya thick porridge' (Malawi), 'Usipa, fresh' (Malawi), 'Beans, boiled' (Malawi), and 'Oil, sunflower, fortified, local market' (Malawi)	16.3	1.2845	0.2375	8.6	60% porridge, 20% usipa, 15% beans, 5% oil
126	Maize soft porridge, whole flour, (Phala la mgaiwa)**	Tanzania	Maize porridge (no sugar or milk)	3	0.4	0.2	0
127	Maize soft porridge, with egg &vegatable, (Phala lamgaiwa loikamazira ndi masamba)	Malawi	Maize soft porridge, with egg &vegatable, (Phala lamgaiwa loikamazira ndi masamba)	9	4	1	19
128	Maize thick porridge with grandmill flour/maize bran flour	Malawi	Average of 'Maize, bran' and 'degermed-dehulled flour' nsima	2.5	1.3	1.9	2
128	Maize thick porridge with maize flour/maize bran (nsima ya deya)	Malawi	Average of 'Maize, bran' and 'general nsima'	3.66667	1.43333	1.96167	2.01167
129	Maize thick porridge with maize flour/cassava flour	Malawi	Average of 'general nsima' and 'Cassava thick porridge'	4.66667	0.283333	0.181667	0.511667
115	Maize thick porridge, maize bran	Malawi	Maize, bran, Zea mays, (Deya/Gaga)	4	2.4	3.7	4
130	Maize thick porridge, refined flour, (Nsima ya ufa woyera)	Malawi	Maize thick porridge, refined flour, (Nsima ya ufa oyera)	5	0.3	0.18	0.07
131	Maize thick porridge, white, wholeflour, (Nsima ya mgaiwa)	Malawi	Maize thick porridge, white, whole flour, (Nsima ya mgaiwa)	4	0.9	0.39	0	from MW FCT: Maize thick porridge, white, whole flour, (Nsima ya mgaiwa), Calculated
133	Maize, grain, dry, roasted**	Tanzania	Maize, cracked, cooked	8	1.2	0.6	0
134	Maize, green, boiled, (Dowe wowilitsa/Chimanga chachiwisi chopika)	Malawi	Maize, green, boiled, (Dowe wowilitsa/Chimanga chachiwisi chopika)	7	1.1	0.8	0
135	Mbonekela (fried rice ball), purchased**	West African (2019)	Rice cakes, fried in unfortified vegetable oil (01_163)	1	0.2	0.43	0
136	Milk scones, (Sikono ya mkaka)	Malawi	Milk scones, (Sikono ya mkaka)	13	1.8	0.36	32
137	Popcorn	USDA	Snacks, popcorn, air-popped (Unsalted)	23	2.66	3.44	1
138	Rice porridge (with cooking oil)	Tanzania	Rice cooked with oil	6.3	0.3	0.5	0
139	Rice porridge with groundnut flour	Tanzania	Stiff rice porridge	2.5	0.2	0.5	0
140	Rice porridge with juice powder	Tanzania	Rice porridge with sugar	0.6	0.1	0.1	0
141	Rice porridge, (Phala la mpunga)	Malawi	Rice, white, cooked, (Mpunga woyera wophika)	1	0.1	0.27	0	Vit A. value borrowed from Malawi FCT: Rice, white, raw, Oryza sativa, (Mpunga woyera)
142	Scone, purchased*	Malawi	Milk scones, (Sikono ya mkaka)	13	1.8	0.36	32
143	Sorghum thick porridge (sorghum nsima)	Tanzania	Stiff sorghum and millet porridge (75% sorghum) (522)	4.3	1.3	0.5	2.1
144	Sorghum thick porridge (with groundnut flour)	Tanzania	Stiff sorghum and millet porridge (75% sorghum)	4.3	1.3	0.5	2.1
145	Sorghum thick porridge (with maize flour)	Tanzania	Maize and sorgum ugali (stiff porridge)	4.3	1.3	0.5	2.1
147	Spaghetti noodles with tomato	USDA	Pasta with tomato-based sauce, home recipe	44	1.04	0.36	15
148	Mandasi (purchased)	Malawi	Doughnuts (Mandasi)	11	2	0.25	24
149	Bread (yellow bun), commercial**	Tanzania	Bread roll	31	7.8	0.9	0
150	Bread, wheat, brown, homemade (Buledi wa bulawuni)	Malawi	Bread, wheat, brown, homemade (Buledi wa bulawuni)	56	4.3	0.3	35
Roots and Tubers
200	Cassava (dried) with pigeon peas	Kenya	KFCT Code 15084 - Mashed Cassava with Pigeon Peas	52	1.6	0.85	4
201	Cassava (dried/boiled) with plantains	West African (2019)	foutou of cassava and ripe plantain (02_091)	14	1.1	1.37	11
202	Cassava (dried/boiled) with tomato, cooking oil	West African (2019)	Porridge from gari and tomato paste (02_095)	15	0.6	0.3	22	cassava, tomato
203	Cassava coated in wheat flour with cooking oil (Zibwente)	Tanzania	Fried cassava	15	0.8	0.3	6	FCT recipe has cassava with peel
204	Cassava fried (cooking oil)	Tanzania	Fried cassava	15	0.8	0.3	6	FCT recipe has cassava with peel
205	Cassava, tuber, boiled, (Chinangwa chophika)	Malawi	Cassava, tuber, boiled, (Chinangwa chophika)	14	0.6	0.6	1
206	Cassava thick porridge, (Nsima ya kondowole)	Malawi	Cassava thick porridge, (Nsima ya kondowole)	6	0.1	0.14	1	Vit A. value borrowed from Kenya FCT: Cassava flour ugali
207	Cassava, soaked**	Malawi	Cassava, tuber, boiled, (Chinangwa chophika)	14	0.6	0.6	1
208	Cassava, tuber, raw, (Chinangwa chachiwisi)	Tanzania	Cassava, raw	27	0.3	0.3	1
209	Chips/French Fries (Irish potato, cooking oil)	Malawi	French fries/chips, (Chipisi)	3	1	0.41	0	Value borrowed from Kenya FCT: potato chips
210	Cocoyam, exotic, tuber, boiled, (Masimbi/ koko wowilitsa)**	Malawi	Cocoyam, tuber, boiled, (Masimbi/ koko wowilitsa)	22	0.6	0.36	0	Value borrowed from Kenya FCT: yam, white, drained (without salt)
211	Cocoyam LOCAL, tuber, boiled, (Masimbi/ koko wowilitsa)**	Malawi	Cocoyam, tuber, boiled, (Masimbi/ koko wowilitsa)	22	0.6	0.36	0
213	Irish potato coated in wheat flour (Zigege)	Malawi	French fries/chips, (Chipisi)	3	1	0.41	0	Value borrowed from Kenya FCT: potato chips
214	Irish potatos boiled with tomato, cooking oil	Tanzania	Potato relish with oil	33.5	0.2	0.2	0	recipe has tomato, oil
215	Irish potatos boiled with tomato, onion, cooking oil	Tanzania	Potato relish with oil	33.5	0.2	0.2	0	recipe has tomato, oil
216	Potato, Irish, boiled**	Kenya	Potato, Irish (English), white variety, peeled, boiled, drained (without salt)	34	1.3	0.29	0
217	Sweet potato, orange fleshed, boiled, without skin (Mbatata yofiila mkati)	Tanzania	Sweet potato, orange	23	0.5	0.3	1467	Unclear if raw or boiled
218	Sweet potato, white-fleshed, raw, Ipomoea batatas, (Mbatata zoyera mkati)	Malawi	Sweet potato, white-fleshed, without skin, boiled, Ipomoea batatas, (Mbatata yoyera mkati yowilitsa)	8	0.4	0.2	1	Value borrowed from Kenya FCT: Sweet potato, pink skin, boiled, drained (without salt)
221	Sweet potatoes, boiled, with groundnut flour, (Futali wa mbatata yakholowa)	Malawi	Sweet potatoes, boiled, with groundnut flour, (Futali wa mbatata yakholowa)	13	0.6	0.52	564	Assumed that sweet potato is orange due to high RAE content - potential for overestimation of Vit. A
220	Cassava soft porridge, (Phala la kondole)**	Kenya	KFCT code 15013 -- Cassava Porridge	18	0.1	0.05	0
Legumes
300	Bambara nuts, boiled**	Tanzania	Bambara groundnut, fresh	111	2.5	0.9	16
301	Beans, cooking oil	Malawi	Weighted values calculated from 'Beans, boiled' (Malawi), and 'Oil, sunflower, fortified, local market' (Malawi)	9.5	0.4085	0.1995	0	95% leaves, 5% oil
302	Beans, tomato, onion, cooking oil	Malawi	Bean stew, (Nyemba zouma zokazingira)	24	1.4	0.61	3	beans, tomato, onion, cooking oil
303	Beans and groundnuts	Malawi	Average of 'beans, boiled' and 'groundnut, dry, boiled')	35	1.265	0.805	0
304	Beans, tomato	Tanzania	Kidney bean relish with no oil	76.6	1.8	0.7	11.9
305	Beans, boiled, (Nyemba zowilitsa)	Malawi	Beans, boiled, (Nyemba zowilitsa)	10	0.43	0.21	0
306	Beans, onions, cooking oil	Malawi	Bean stew, (Nyemba zouma zokazingira)	24	1.4	0.61	3	beans, tomato, onion, cooking oil
307	Beans, tomato, cooking oil	Malawi	Bean stew, (Nyemba zouma zokazingira)	24	1.4	0.61	3	beans, tomato, onion, cooking oil
308	Beans, tomato, onions	Tanzania	Kidney bean relish with no oil	76.6	1.8	0.7	11.9	beans, tomato, onion, cooking oil
309	Beans, tomato, onions, cooking oil, ginger	Malawi	Bean stew, (Nyemba zouma zokazingira)	24	1.4	0.61	3
310	Cowpeas (Nsawura) with tomato, cooking oil	Tanzania	Cowpea (dry) relish with oil	157.5	0	0.2	27.2
311	Cowpeas (Nsawura) with tomato, onion, cooking oil	Malawi	Cowpea relish, (Khobwe wowilitsa ndi tomato)	14	1.1	0.5	3
312	Cowpeas (Nsawura) with cooking oil	Tanzania	Cowpea (dry) relish with oil	157.5	0	0.2	27.2
313	Cowpeas (Nsawura) with groundnut flour, tomato	Malawi, Kenya	Weighted values calculated from 'Cowpeas, boiled' (Malawi), 'groundnut flour' (Malawi), and 'Tomato, boiled' (Kenya)	73.2	2.3	1.1725	6.6	leaves 70%, GN 15%, tomato 15%
314	Cowpeas (Nsawura) with tomato	Tanzania	Cowpea (fresh) relish without oil	123.6	1.6	0.8	18.6	cowpeas, tomato
315	Cowpeas, boiled, Vignaunguiculata, (Khobwe wowilitsa)	Malawi	Cowpeas, boiled, Vigna unguiculata, (Khobwe wowilitsa)	78	2.3	1	3	Vit A. value borrowed from Malawi FCT: Cowpea, dry, Vigna unguiculata, (Khobwe/Nseula wouma)
316	Groundnut flour sauce (tomato)	Malawi	Groundnut sauce (Thendo)	16	3.4	1.49	12
317	Groundnut, dry, boiled, Arachishypogae, (Mtedza wouma wophika)	Malawi	Groundnut, dry, boiled, Arachis hypogae, (Mtedza wouma wophika)	60	2.1	1.4	0
318	Groundnut, dry, raw, Arachis hypogae,(Mtedza wouma)	Malawi	Groundnut, dry, Arachis hypogae, (Mtedza wouma)	110	2.1	2.32	0
319	Groundnuts, fresh	Tanzania	Groundnuts	126	4.6	3.3	0
320	Peas, raw, Pisum sativum, (Nsawawazaziwisi)	Mozambique	pea, Pisum sativum, raw	82	1.7	0.87	13
321	Pigeon pea, green, boiled, Canjanuscajan, (Nandolo wamuwisi owilitsa)	Malawi	Pigeon pea, green, boiled, Canjanus cajan, (Nandolo wamuwisi owilitsa)	140	1.7	0.9	0
322	Pigeon pea, dry, Canjanus cajan,(Nandolo wowuma)	Malawi	Pigeon pea, dry, Canjanus cajan, (Nandolo wowuma)	356	6.1	2.2	8
323	Pigeon peas with cooking oil	Tanzania	Pigeon pea relish with oil	189.6	2.8	1.8	3.8
324	Pigeon peas with onion	Tanzania	Pigeon pea relish with oil	189.6	2.8	1.8	3.8
325	Pigeon peas with tomato	Kenya	KFCT Code 15092 - Pigeon Peas Stew	47	1.4	0.74	8
326	Pigeon peas with tomato, cooking oil	Kenya	KFCT Code 15092 - Pigeon Peas Stew	47	1.4	0.74	8
327	Pigeon peas with tomato, onion	Kenya	KFCT Code 15092 - Pigeon Peas Stew	47	1.4	0.74	8
328	Pigeon peas with tomato, onion, cooking oil	Kenya	KFCT Code 15092 - Pigeon Peas Stew	47	1.4	0.74	8
329	Soy porridge (soybean flour, water)	West Africa (2019)	Soya bean, boiled, without salt	82	2.9	1.85	0
330	Soya pieces (TopSoy) relish (with tomato/onions), processed**	West Africa, Kenya	Weighted values calculated from 'Soya bean, boiled, without salt' (West Africa), and 'Tomato, boiled' (Kenya), and 'Onion, cooked' (West Africa)	64.9	8.585	1.466	4.5
331	Soya pieces relish (cooking oil)	West Africa, Malawi	Weighted values calculated from 'Soya bean, boiled, without salt' (West Africa) and 'Oil, sunflower, fortified, local market' (Malawi)	77.9	2.755	1.7575	0	95% soya, 5% oil
332	Soya pieces relish (tomato)	West Africa, Kenya	Weighted values calculated from 'Soya bean, boiled, without salt' (West Africa) and 'tomato, boiled' (Kenya)	72.1	2.585	1.625	4.5	85% soya, 15% tomato
333	Soya pieces relish (tomato, cooking oil)	West Africa, Kenya, Malawi	Weighted values calculated from 'Soya bean, boiled, without salt' (West Africa) and 'tomato, boiled' (Kenya) and 'Oil, sunflower, fortified, local market' (Malawi)	68	2.44	1.5325	4.5	80% soya, 15% tomato, 5% oil
334	Soya pieces relish (tomato, onion, cooking oil)	West Africa, Kenya, Malawi	Weighted values calculated from 'Soya bean, boiled, without salt' (West Africa) and 'tomato, boiled' (Kenya), 'Onion, cooked' (West Africa), and 'Oil, sunflower, fortified, local market' (Malawi)	60.8	8.44	1.3735	4.5	70% soya, 15% tomato, 10% onion, 5% oil
335	Soya porridge with groundnuts, maize	Tanzania	Mixed porridge flour with maize and groundnuts - 34	63	5.6	2.6	0.6	maize, soy, groundnuts
336	Soya porridge with soya beans, groundnuts, maize, sugar, cooking oil	Tanzania	Weighted values calculated for 'Mixed porridge flour with maize and groundnuts' (Tanzania) and 'Maize porridge with margarine and sugar' (Tanzania)	50.84	3.52	1.64	0.36	60% mixed porridge, 40% maize porridge, margarine, sugar
337	Velvet beans (Kalongada), boiled	West Africa (2019)	Velvet bean, not soaked, boiled, (without salt), with cooking liquid	21	1.3	0.75	1	Value borrowed from West African (2019) FCT: Broad bean, soaked, boiled in different water* (without salt), with cooking liquid
338	Velvet beans, tomato	Tanzania	Kidney bean relish with no oil	76.6	1.8	0.7	11.9	beans, tomato
339	Velvet beans, tomato, cooking oil	Malawi	Bean stew, (Nyemba zouma zokazingira)	24	1.4	0.61	3
Vegetables
400	Amaranth leaves (bonongwe) relish (cooking oil)	Malawi	Weighted values calculated from 'leaves amaranth, boiled' (Malawi) and 'Oil, sunflower, fortified, local market' (Malawi)	49.4	5.795	1.235	268.85	95% leaves, 5% oil
401	Amaranth leaves (bonongwe) relish (groundnut flour, tomato)	Malawi, Kenya	Weighted values calculated from 'Leaves, amaranth, boiled' (Malawi), 'groundnut flour' (Malawi), and 'Tomato, boiled' (Kenya)	55	4.96	1.3825	202.6	leaves 70%, GN 15%, tomato 15%
402	Amaranth leaves (bonongwe) relish (tomato)	Malawi, Kenya	Weighted values calculated from 'Leaves, amaranth, boiled' (Malawi)and 'Tomato, boiled' (Kenya)	46.6	5.305	1.1575	245.05	85% leaves, 15% tomato
403	Amaranth leaves (bonongwe) relish (tomato, cooking oil)	Malawi, Kenya	Weighted values calculated from 'Leaves, amaranth, boiled' (Malawi)and 'Tomato, boiled' (Kenya), and 'Oil, sunflower, fortified, local market' (Malawi)	44	5	1.0925	230.9	80% leaves, 15% tomato, 5% oil
404	Black jack leaves stew, with ground-nut flour, (Chisoso chotendela)	Malawi, Zambia	Weighted values calculated from 'leaves, blackjack, boiled' (Zambia) and 'Groundnut flour' (Malawi)	243.2	11.264	1.648	276.8	80% leaves, 20% groundnut flour
405	Black jack relish (cooking oil)	Malawi, Zambia	Weighted values calculated from 'leaves, blackjack, boiled' (Zambia) and 'Oil, sunflower, fortified, local market' (Malawi)	263.15	12.4735	1.292	328.7	95% leaves, 5% oil
406	Black jack relish (groundnut flour, tomato)	Malawi	Black jack leaves with groundnut flour, (Chisoso chotendela)	91	9.3	3.32	7	black jack, tomato, GN, onion
407	Black jack relish (masanjala leaves, groundnut flour)	Malawi, Zambia	Weighted values calculated from 'leaves, blackjack, boiled' (Zambia) and 'Groundnut flour' (Malawi)	243.2	11.264	1.648	276.8	80% leaves, 20% groundnut flour
408	Black jack relish (pumpkin seed flour)	Malawi, Zambia	Weighted values calculated from 'leaves, blackjack, boiled' (Zambia) and 'Groundnut flour' (Malawi)	243.2	11.264	1.648	276.8	80% leaves, 20% groundnut flour
408	Black jack with pumpkin seed flour	Malawi, Zambia	Weighted values calculated from 'leaves, blackjack, boiled' (Zambia) and 'Groundnut flour' (Malawi)	243.2	11.264	1.648	276.8	80% leaves, 20% groundnut flour
409	Black jack relish (pumpkin seed flour, tomato)	Malawi	Black jack leaves with groundnut flour, (Chisoso chotendela)	91	9.3	3.32	7	black jack, tomato, GN, onion
410	Black jack relish (tomato)	Zambia, Kenya	Weighted values calculated from 'Blackjack leaves, boiled' (Zambia) and 'Tomato, boiled' (Kenya)	237.85	11.2805	1.2085	298.6	85% leaves, 15% tomato
411	Cabbage with carrots, tomato	Kenya	KFCT Code 15032 (stir-fried cabbage (onion, cookin oil)	11	0.6	0.24	0
412	Cabbage with tomato, cooking oil	Kenya	KFCT Code 15032 (stir-fried cabbage (onion, cookin oil)	11	0.6	0.24	0
413	Cabbage with tomato, onion	Kenya	KFCT Code 15032 (stir-fried cabbage (onion, cookin oil)	11	0.6	0.24	0
414	Cabbage with tomato, onion, cooking oil	Kenya	KFCT Code 15032 (stir-fried cabbage (onion, cookin oil)	11	0.6	0.24	0
415	Cassava leaves relish (cooking oil)	Malawi	Weighted values calculated from 'leaves, cassava, boiled' (Malawi) and 'Oil, sunflower, fortified, local market' (Malawi)	45.6	3.23	1.14	200.45	95% leaves, 5% oil
416	Cassava leaves relish (groundnut flour)	Malawi	Weighted values calculated from 'leaves, cassava, boiled' (Malawi) and 'Groundnut flour' (Malawi)	60	3.48	1.52	168.8	80% leaves, 20% groundnut flour
417	Cassava leaves relish (groundnut flour, tomato)	Tanzania	Cassava leaf relish with groundnut	69.8	2.8	0.8	330.6	cassava leaves, tomato, groundnut, onion
418	Cassava leaves relish (groundnut flour, tomato, onion)	Tanzania	Cassava leaf relish with groundnut	69.8	2.8	0.8	330.6	cassava leaves, tomato, groundnut, onion
419	Cassava leaves relish (onion)	Malawi, West Africa	Weighted values calculated from 'leaves, cassava, boiled' (Malawi) and 'Onion, boiled' (West Africa)	44.2	9.35	1.106	189.9	90% leaves, 10% onion
420	Cassava leaves relish (onion, cooking oil)	Malawi, West Africa	Weighted values calculated from 'leaves, cassava, boiled' (Malawi) and 'Onion, boiled' (West Africa) and 'Oil, sunflower, fortified, local market' (Malawi)	41.8	9.18	1.046	179.35	85% leaves, 10% onion, 5% oil
421	Cassava leaves relish (tomato)	Malawi, Kenya	Weighted values calculated from 'Leaves, cassava, boiled' (Malawi), 'groundnut flour' (Malawi), and 'Tomato, boiled' (Kenya)	43.2	3.01	1.0725	183.85	85% leaves, 15% tomato
422	Cassava leaves relish (tomato, cooking oil)	Malawi, Kenya	Weighted values calculated from 'Leaves, cassava, boiled' (Malawi) and 'Tomato, boiled' (Kenya) and 'Oil, sunflower, fortified, local market' (Malawi)	40.8	2.84	1.0125	173.3	80% leaves, 15% tomato, 5% oil
423	Cassava leaves relish (tomato, onion, cooking oil)	Malawi, Kenya, West Africa	Weighted values calculated from 'Leaves,chinese cabbage, boiled' (Kenya) and 'Tomato, boiled' (Kenya), 'Onion, boiled' (West Africa), 'Oil, sunflower, fortified, local market' (Malawi)	37	8.79	0.9185	152.2
424	Chinese leaves (tomato, onion, cooking oil)	Malawi, Kenya, West Africa	Weighted values calculated from 'Leaves, cassava, boiled' (Malawi) and 'Tomato, boiled' (Kenya), 'Onion, boiled' (West Africa), 'Oil, sunflower, fortified, local market' (Malawi)	64.3	7.18	0.1835	15	70% leaves, 15% tomato, 10% onion, 5% oil
425	Chinese leaves relish (groundnut flour)	Malawi, Kenya	Weighted values calculated from 'leaves, chinese cabbage, boiled' (Kenya) and 'Groundnut flour' (Malawi)	91.2	1.64	0.68	12	80% leaves, 20% groundnut flour
425	Chinese leaves with tomato	Kenya	Weighted values calculated from 'Cabbage, leaf head, chinese, boiled' (Kenya) and 'Tomato, boiled' (Kenya)	76.35	1.055	0.18	17.25	85% leaves, 15% tomato
426	Chinese leaves relish (groundnut flour, tomato)	Malawi, Kenya	Weighted values calculated from 'Cabbage, leaf head, chinese, boiled' (Kenya), 'groundnut flour' (Malawi), and 'Tomato, boiled' (Kenya)	79.5	1.46	0.5775	15	leaves 70%, GN 15%, tomato 15%
427	Chinese leaves relish (pumpkin leaves, tomato, onions)	Malawi, Kenya, West Africa	Weighted values calculated from 'Cabbage, leaf head, chinese, boiled' (Kenya), 'leaves, pumpkin boiled' (Malawi) and 'Tomato, boiled' (Kenya) and 'Onion, boiled' (West Africa)	56.5	4.585	0.4055	204.5	40% leaf 1, 40% leaf 2, 15% tomato, 5% onion
428	Chinese leaves relish (tomato, cooking oil)	Kenya, Malawi	Weighted values calculated from 'Cabbage, leaf head, chinese, boiled' (Kenya), and 'Tomato, boiled' (Kenya) and 'Oil, sunflower, fortified, local market' (Malawi)	72	1	0.1725	16.5	80% leaves, 15% tomato, 5% oil
429	Cowpea leaves (chitambe) relish (groundnut flour)	Mozambique, Malawi	Weighted values calculated from 'Cowpea leaves, fresh boiled' (Mozambique) and 'Groundnut flour' (Malawi)	36	2.6	0.84	193.6	80% leaves, 20% groundnut flour
430	Cowpea leaves (chitambe) relish (pumpkin leaves)	Mozambique, Malawi	Weighted values calculated from 'Cowpea leaves, fresh boiled' (Mozambique) and 'Pumpkin leaves, boiled' (Malawi)	32.5	2.25	0.525	363.5	50% cowpea leaves, 50% pumpkin leaves
431	Cowpea leaves (chitambe) relish (pumpkin leaves, tomato)	Mozambique, Malawi, Kenya	Weighted values calculated from 'Cowpea leaves, fresh boiled' (Mozambique) and 'Pumpkin leaves, boiled' (Malawi) and 'Tomato, boiled' (Kenya)	29.2	1.96	0.49	296.8	40% leaf 1, 40% leaf 2, 20% tomato
432	Cowpea leaves (chitambe) relish (tomato, cooking oil)	Malawi, Mozambique, Kenya	Weighted values calculated from 'Leaves, cowpea, fresh boiled' (Mozambique) and 'Tomato, boiled' (Kenya) and 'Oil, sunflower, fortified, local market' (Malawi)	16.8	1.96	0.3325	198.1	80% leaves, 15% tomato, 5% oil
433	Cowpea leaves (chitambe), groundnut flour, tomato	Mozambique, Malawi, Kenya	Weighted values calculated from 'Cowpea leaves, boiled' (Mozambique), 'groundnut flour' (Malawi), and 'Tomato, boiled' (Kenya)	31.2	2.3	0.7175	173.9	leaves 70%, GN 15%, tomato 15%
434	Cowpeas (Nsawura) with pumpkin leaves, tomato, cooking oil	Malawi, Mozambique, Kenya	Weighted values calculated from 'Leaves, cowpea, fresh boiled' (Mozambique), 'leaves, pumpkin boiled' (Malawi) and 'Tomato, boiled' (Kenya) and 'Oil, sunflower, fortified, local market' (Malawi)	28.4	1.92	0.4725	295.3	40% leaf 1, 40% leaf 2, 15% tomato, 5% oil
435	Cucumber - Horned (Chiphwete)	USDA	Horned melon (Kiwano)	3	1.13	0.48	7
436	Cucumber (Nkhaka)	Tanzania	Cucumber, with peel, raw	7	0.3	0.2	5
437	Eggplant (Mabilinganya)	Kenya	Eggplant / Brinjal, different varieties, whole edible, stewed (without salt)	25	0.5	0.26	14
439	Eggplant, amaranth, tomato, cooking oil	Kenya, Malawi	Weighted values calculated from 'Eggplant, stewed' (Kenya), 'Amaranth, boiled' (Malawi), and 'Tomato, boiled' (Kenya), and 'Oil, sunflower, fortified, local market' (Malawi)	27.8	1.64	0.4685	69.5	60% eggplant, 20% leaves, 15% tomato, 5% oil
440	Eggplant, pumpkin leaves, tomato, groundnut flour	Kenya, Malawi	Weighted values calculated from 'Eggplant, stewed' (Kenya), 'Pumpkin leaves, boiled' (Malawi), and 'Tomato, boiled' (Kenya), and groundnut flour' (Malawi)	36.8	1.2	0.611	108.4	60% eggplant, 20% leaves, 10% tomato, 10% groundnut flour
441	Eggplant, tomato	Kenya	Weighted values calculated from 'Eggplant, stewed' (Kenya) and 'Tomato, boiled' (Kenya)	23.65	0.545	0.2735	16.4	85% eggplant, 15% tomato
442	Eggplant, tomato, cooking oil	Kenya, Malawi	Weighted values calculated from 'Eggplant, stewed' (Kenya) and 'Tomato, boiled' (Kenya), and 'Oil, sunflower, fortified, local market' (Malawi)	22.4	0.52	0.2605	15.7	80% eggplant, 15% tomato, 5% oil
443	Eggplant, tomato, groundnut flour	Malawi, Kenya	Weighted values calculated from 'Eggplant, stewed' (Kenya), 'groundnut flour' (Malawi), and 'Tomato, boiled' (Kenya)	36.1	1.04	0.6545	14.3	eggplant 70%, GN 15%, tomato 15%
444	Eggplant, tomato, onions, cooking oil	Kenya, Malawi, West Africa	Weighted values calculated from 'Eggplant, stewed' (Kenya) and 'Tomato, boiled' (Kenya), 'Onion, boiled' (West Africa), 'Oil, sunflower, fortified, local market' (Malawi)	20.9	6.76	0.2605	14.3	70% eggplant, 15% tomato, 10% onion, 5% oil
445	Gourd	Zambia	Gourds (Lagenorie Vulgaris)	4	0.6	0.7	0	Values borrowed from USDA: Gourd, white-flowered (calabash), cooked, boiled, drained, without salt
446	Green beans with tomato, onion, cooking oil	Tanzania, Kenya, West Africa, Malawi	Weighted values calculated from 'Beans, french' (Tanzania) and 'Tomato, boiled' (Kenya), 'Onion, boiled' (West Africa), 'Oil, sunflower, fortified, local market' (Malawi)	5.71	7.32	0.3585	51.4	70% beans, 15% tomato, 10% onion, 5% oil
447	Leaves, amaranth, boiled, Ama-ranthus thunbergii, (Bonongwewowilitsa)	Malawi	Leaves, amaranth, boiled, Ama-ranthus thunbergii, (Bonongwewowilitsa)	52	6.1	1.3	283
448	Leaves, black jack, raw, (Chisoso)	Zambia	Black jack boiled (Bidens Pilosa) (80)	277	13.13	1.36	346	Values borrowed from Malawi FCT: Leaves, black jack, raw (folate); Leaves, jews mallow, raw (Vitamin A)
449	Leaves, cassava, boiled, Manihotesculenta, (Ntapasha/Chigwadachowilitsa)	Malawi	Leaves, cassava, boiled, Manihotesculenta, (Ntapasha/Chigwadachowilitsa)	48	3.4	1.2	211
451	Leaves, mustard	USDA	Mustard greens, cooked, boiled, drained, without salt	9	0.87	0.22	618
452	Leaves, okra, boiled, Abelmoschusesculentus, (Thelele lowilitsa)	Malawi	Leaves, okra, boiled, Abelmoschusesculentus, (Thelele lowilitsa)	90	0.7	1.8	77
453	Leaves, pumpkin, boiled, Cucurbitamaxima, (Nkhwani wowilitsa)	Malawi	Leaves, pumpkin, boiled, Cucurbita maxima, (Nkhwani wowilitsa)	47	2.2	0.7	485
454	Leaves, rape (Lepu)	Zambia	Rape (Fresh) Boiled (Brassica Carinata)	9	5.53	0.13	618	Values borrowed from USDA: Mustard greens
455	Leaves, sweet potato**	Mozambique	sweet potato leaves, boiled	17	2.4	0.19	233
456	Mushroom, indigenous, raw,Termitomyces letestui, (Bowawautale)	Malawi	Mushroom, indigenous, raw, Cantherellus cibarius, (Bowa wachiwindi/Malasutwe)	29	2	0.58	17	Folate value sourced from Malawi FCT: Mushroom, oyster, cultivated, raw, Pleurotus florida, (Bowa wolimidwa)
457	Mushrooms with groundnut flour	Zambia	Mushroom from wood Cooked with Groundnuts (127)	14	5.78	3.45	22	Values borrowed from Malawi FCT: Mushroom relish
458	Mushrooms with tomato	Malawi	Mushroom, relish, (Bowa okazingila)	14	5.8	2.58	22
459	Mushrooms with tomato, onion	Malawi	Mushroom, relish, (Bowa okazingila)	14	5.8	2.58	22
460	Mushrooms with tomato, onion, cooking oil (Bowa okazingila)	Malawi	Mushroom, relish, (Bowa okazingila)	14	5.8	2.58	22
461	Mustard relish (cooking oil)	Malawi, USDA	Weighted values calculated from 'Mustard greens, cooked' (USDA) and 'Oil, sunflower, fortified, local market' (Malawi)	8.55	0.8265	0.209	587.1	95% leaves, 5% oil
462	Mustard relish (groundnut flour, tomato)	Malawi, USDA, Kenya	Weighted values calculated from 'Mustard greens, cooked' (USDA) and 'Tomato, boiled' (Kenya) and 'Groundnut flour' (Malawi)	24.9	1.299	0.6265	437.1	leaves 70%, GN 15%, tomato 15%
463	Mustard relish (onion, cooking oil)	USDA, Malawi, West Africa	Weighted values calculated from 'Mustard greens, cooked' (USDA) and 'Onion, cooked' (West Africa) and 'Oil, sunflower, fortified, local market' (Malawi)	8.65	7.0295	0.213	525.3	85% leaves, 10% onion, 5% oil
464	Mustard relish (tomato)	Kenya, USDA	Weighted values calculated from 'Mustard greens, cooked' (USDA) and 'Tomato, boiled' (Kenya)	10.05	0.8595	0.2395	529.8	85% leaves, 15% tomato
465	Mustard relish (tomato, cooking oil)	Malawi, USDA, Kenya	Weighted values calculated from 'Mustard greens, cooked' (USDA) and 'Tomato, ripe, boiled' (Kenya) and 'Oil, sunflower, fortified, local market' (Malawi)	11.4	0.99	0.2725	622.5	80% leaves, 15% tomato, 5% oil
466	Mustard relish (tomato, onions)	Kenya, USDA, West Africa	Weighted values calculated from 'Mustard greens, cooked' (USDA) and 'Tomato, boiled' (Kenya), and 'Onion, cooked' (West Africa)	10.15	7.0625	0.2435	468	75% leaves, 10% onion, 15% tomato
467	Mustard relish (tomato, onions, cooking oil)	USDA, Kenya, West Africa, Malawi	Weighted values calculated from 'Mustard greens, cooked' (USDA) and 'Tomato, boiled' (Kenya), and 'Onion, cooked' (West Africa) and 'Oil, sunflower, fortified, local market' (Malawi)	9.7	7.019	0.2325	437.1	70% leaves, 15% tomato, 10% onion, 5% oil
468	Okra (LEAFY) relish (amaranth leaves, soda)	Malawi	Average of 'leaves, okra, boiled' and 'Leaves, amaranth, boiled'	71	3.4	1.55	180
469	Okra (LEAFY) relish (cassava leaves, tomato, soda)	Malawi, Kenya	Weighted values calculated from 'Leaves, okra, boiled' (Malawi), 'Leaves, cassava boiled' (Malawi) and 'Tomato, boiled' (Kenya)	58.4	1.8	1.27	121.2	40% leaf 1, 40% leaf 2, 20% tomato
470	Okra (LEAFY) relish (groundnut flour, tomato)	Malawi, Kenya	Weighted values calculated from 'Okra leaves, boiled'(Malawi) and 'Tomato, boiled' (Kenya) and 'Groundnut flour' (Malawi)	81.6	1.18	1.7325	58.4	70% leaves, 15% groundnut flour, 15% tomato
471	Okra (LEAFY) relish (groundnut flour, tomato, soda)	Malawi, Kenya	Weighted values calculated from 'Okra leaves, boiled'(Malawi) and 'Tomato, boiled' (Kenya) and 'Groundnut flour' (Malawi)	81.6	1.18	1.7325	58.4	70% leaves, 15% groundnut flour, 15% tomato
472	Okra (LEAFY) relish (pumpkin flowers, soda)	Malawi, USDA	Weighted values calculated from 'Leaves, okra, boiled' (Malawi) and 'Pumpkin flowers, cooked, drained' (USDA)	77.75	0.745	1.375	79.5	75% leaves, 25% pumpkin flowers
473	Okra (LEAFY) relish (pumpkin leaves, tomato, soda)	Malawi, Kenya	Weighted values calculated from 'Leaves, okra, boiled' (Malawi)and 'Tomato, boiled' (Kenya)	78.9	0.715	1.5825	69.95	85% leaves, 15% tomato
474	Okra (LEAFY) relish (soda)	Malawi	Leaves, okra, boiled, Abelmoschusesculentus, (Thelele lowilitsa)	90	0.7	1.8	77
475	Okra (LEAFY) relish (tomato, soda)	Malawi, Kenya	Weighted values calculated from 'Leaves, okra, boiled' (Malawi)and 'Tomato, boiled' (Kenya)	78.9	0.715	1.5825	69.95	85% leaves, 15% tomato
476	Okra (VEGETABLE) boiled with pumpkin flowers, soda	Kenya, USDA	Weighted values calculated from 'Okra, stewed' (Kenya) and 'Pumpkin flowers, cooked, drained' (USDA)	53.8	0.736	0.492	24.6	80% okra, 20% pumpkin flowers
477	Okra (VEGETABLE) boiled with pumpkin leaves, tomato, soda	Malawi	Okra stew, (Thelele lobala lokupa)	43	48.8	2.82	68
478	Okra (VEGETABLE) boiled with soda	Kenya	Okra, fresh, stewed (without salt)	57	0.7	0.59	9
479	Okra (VEGETABLE) boiled with tomato, cooking oil	Kenya, Malawi	Weighted values calculated from 'Okra, stewed' (Kenya) and 'Tomato, boiled' (Kenya) and 'Oil, sunflower, fortified, local market' (Malawi)	48	0.68	0.5245	11.7	80% okra, 15% tomato, 5% oil
480	Okra (VEGETABLE) boiled with tomato, soda	Kenya	Weighted values calculated from 'Okra, stewed' (Kenya) and 'Tomato, boiled' (Kenya)	50.85	0.715	0.554	12.15	85% okra, 15% tomato
481	Okra (VEGETABLE) with leafy okra, amaranth leaves, cocoyam leaves, tomato, soda	Malawi	Okra stew, (Thelele lobala lokupa)	43	48.8	2.82	68
482	Okra (VEGETABLE), raw, Abelmoschus esculentus,(Therere lobala)	Kenya	Okra, fresh, stewed (without salt)	57	0.7	0.59	9
483	Okra relish (amaranth, tomato, onion, cooking oil)	Kenya, Malawi, West Africa	Weighted values calculated from 'Okra, stewed' (Kenya), 'Amaranth, boiled' (Malawi) and 'Tomato, boiled' (Kenya), 'Onion, boiled' (West Africa), 'Oil, sunflower, fortified, local market' (Malawi)	46.7	4.865	0.662	65	60% okra, 20% leaves, 10% tomato, 10% onion, 5% cooking oil
484	Okra relish, (tomato, onion, cooking oil) (Thelele lobalalokazingira)	Malawi	Okra relish, (Thelele lobala lokazingira)	38	5.8	2.43	32
485	Onion, cooked, (Anyezi)	West African (2019)	Onion, fresh, boiled* (as part of a recipe)	14	0.8	0.35	0
486	Pumpkin flowers, pumpkin leaves	Malawi, USDA	Weighted values calculated from 'Leaves, pumpkin, boiled' (Malawi) and 'Pumpkin flowers, cooked, drained' (USDA)	45.8	1.936	0.58	405.4	80% leaves, 20% flowers
487	Pumpkin leaves relish (amaranth leaves)	Malawi	Average of 'leaves, pumpkin, boiled' and 'Leaves, amaranth, boiled'	49.5	4.15	1	384
488	Pumpkin leaves relish (amaranth leaves, groundnut flour, tomato)	Malawi, Kenya	Weighted values calculated from 'Leaves, pumpkin, boiled' (Malawi), 'amaranth leaves, boiled' (Malawi) and 'Tomato, boiled' (Kenya) and 'Groundnut flour' (Malawi)	52.8	3.82	1.1325	311.7	40% leaf 1, 40% leaf 2, 15% tomato, 10% groundnut flour
489	Pumpkin leaves relish (amaranth leaves, tomato)	Malawi, Kenya	Weighted values calculated from 'Leaves, pumpkin, boiled' (Malawi), 'Leaves, amaranth, boiled' (Malawi) and 'Tomato, red, ripe, boiled' (Kenya)	42.8	3.48	0.87	313.2	40% leaf 1, 40% leaf 2, 20% tomato
490	Pumpkin leaves relish (bean leaves, tomato, cooking oil)	Malawi	Weighted values calculated from 'Leaves, pumpkin, boiled' (Malawi), 'Leaves, amaranth, boiled' (Malawi) and 'Tomato, red, ripe, boiled' (Kenya)	42.8	3.48	0.87	313.2	40% leaf 1, 40% leaf 2, 20% tomato
491	Pumpkin leaves relish (groundnut flour)	Zambia	Pumpkin leaves (fresh), cooked with groundnuts	47	1.88	0.78	485	Values borrowed from Malawi FCT: Leaves, pumpkin, boiled
492	Pumpkin leaves relish (groundnut flour, tomato)	Malawi, Kenya	Weighted values calculated from 'Leaves, okra, boiled' (Malawi)and 'Tomato, boiled' (Kenya) and 'Groundnut flour' (Malawi)	51.5	2.23	0.9625	344	leaves 70%, GN 15%, tomato 15%
493	Pumpkin leaves relish (groundnut flour, tomato, onion)	Malawi, Kenya	Weighted values calculated from 'Leaves, okra, boiled' (Malawi)and 'Tomato, boiled' (Kenya) and 'Groundnut flour' (Malawi)	51.5	2.23	0.9625	344	leaves 70%, GN 15%, tomato 15%
494	Pumpkin leaves relish (onion)	Malawi, West Africa	Weighted values calculated from 'Leaves, pumpkin, boiled' (Malawi) and 'Onion, cooked' (West Africa)	43.3	8.27	0.656	436.5	90% pumpkin leaves, 10% onion
495	Pumpkin leaves relish (small pumpkin, pumpkin flowers)	Malawi, USDA	Weighted values calculated from 'Leaves, pumpkin, boiled' (Malawi) and 'pumpkin, boiled' (Malawi), and 'Pumpkin flowers, cooked, drained' (USDA)	23.55	1.526	0.275	214.25	40% leaves, 40% pumpkin, 20% flowers
496	Pumpkin leaves relish (soda)	Malawi	Leaves, pumpkin, boiled, Cucurbita maxima, (Nkhwani wowilitsa)	47	2.2	0.7	485
497	Pumpkin leaves relish (tomato)	Malawi, Kenya	Weighted values calculated from 'Leaves, pumpkin, boiled' (Malawi) and 'Tomato, red, ripe, boiled' (Kenya)	42.35	1.99	0.6475	416.75	85% leaves, 15% tomato
498	Pumpkin leaves relish (tomato, cooking oil)	Malawi, Kenya	Weighted values calculated from 'Leaves, pumpkin, boiled' (Malawi) and 'Tomato, red, ripe, boiled' (Kenya) and 'Oil, sunflower, fortified, local market' (Malawi)	40	1.88	0.6125	392.5	80% leaves, 15% tomato, 5% oil
499	Pumpkin leaves relish (tomato, groundnut flour, soda)	Malawi, Kenya,	Weighted values calculated from 'Pumpkin leaves leaves, boiled' (Malawi) and 'Tomato, boiled' (Kenya), and 'groundnut flour' (Malawi)	51.5	2.23	0.9625	344	75% leaves, 10% onion, 15% tomato
4100	Pumpkin leaves relish (tomato, onion)	Malawi, Kenya, West Africa	Weighted values calculated from 'Pumpkin leaves, boiled' (Malawi) and 'Tomato, boiled' (Kenya), and 'Onion, cooked' (West Africa)	38.65	8.06	0.6035	368.25	75% leaves, 10% onion, 15% tomato
4101	Pumpkin leaves relish (tomato, onion, cooking oil)	Malawi, Kenya, West Africa	Weighted values calculated from 'Pumpkin leaves, boiled' (Malawi) and 'Tomato, boiled' (Kenya), and 'Onion, cooked' (West Africa), 'Oil, sunflower, fortified, local market' (Malawi)	36.3	7.95	0.5685	344	70% leaves, 15% tomato, 10% onion, 5% oil
4102	Pumpkin leaves relish (tomato, soda)	Malawi, Kenya	Weighted values calculated from 'Leaves, pumpkin, boiled' (Malawi) and 'Tomato, red, ripe, boiled' (Kenya)	42.35	1.99	0.6475	416.75	85% leaves, 15% tomato
4104	Pumpkin leaves with cooking oil	Malawi	Weighted values calculated from 'leaves, pumpkin, boiled' and 'Oil, sunflower, fortified, local market' (Malawi)	44.65	2.09	0.665	460.75	95% leaves, 5% oil
4105	Pumpkin, boiled, Cucurbita maxima,(Dzungu lowiritsa)	Malawi	Pumpkin, boiled, Cucurbita maxima,(Dzungu lowiritsa)	9	2	0.2	189
4106	Rape leaves relish (cooking oil)	Zambia, Malawi	Weighted values calculated from 'leaves, rape' (Zambia) and 'Oil, sunflower, fortified, local market' (Malawi)	8.55	5.2535	0.1235	587.1	95% leaves, 5% oil
4107	Rape leaves relish (tomato)	Zambia, Kenya	Weighted values calculated from 'Leaves, rape' (Zambia) and 'Tomato, red, ripe, boiled' (Kenya)	10.05	4.8205	0.163	529.8	85% leaves, 15% tomato
4108	Rape leaves relish (tomato, cooking oil)	Zambia, Kenya, Malawi	Weighted values calculated from 'Leaves, rape' (Zambia) and 'Tomato, red, ripe, boiled' (Kenya) and 'Oil, sunflower, fortified, local market' (Malawi)	9.6	4.544	0.1565	498.9	80% leaves, 15% tomato, 5% oil
4109	Rape leaves relish (tomato, groundnut flour)	Zambia, Kenya, Malawi	Weighted values calculated from 'Leaves, rape' (Zambia) and 'Tomato, red, ripe, boiled' (Kenya) and 'Groundnut flour' (Malawi)	24.9	4.561	0.5635	437.1	leaves 70%, GN 15%, tomato 15%
4110	Rape leaves relish (tomato, onion, cooking oil)	Kenya	KFCT Code 15031: Sukuma Wiki (brassica leaf with tomato. Onion. Cooking oil)	35	2.3	0.42	122
4111	Sweet potato leaves (amaranth, tomato, onions, cooking oil)	Mozambique, Malawi, Kenya, West Africa	Weighted values calculated from 'Sweet potato leaves, boiled' (Mozambique), 'amaranth leaves, boiled' (Malawi), and 'Tomato, boiled' (Kenya), and 'Onion, cooked' (West Africa) and 'Oil, sunflower, fortified, local market' (Malawi)	29.7	6.625	0.644	209.4	40% leaf 1, 40% leaf 2, 10% tomato, 5% onion, 5% oil
4112	Sweet potato leaves (groundnut flour)	Zambia	Pumpkin leaves (fresh), cooked with groundnuts	47	1.88	0.78	485	Values borrowed from Malawi FCT: Leaves, pumpkin, boiled
4113	Sweet potato leaves relish (amaranth, tomato, cooking oil)	Mozambique, Kenya, Malawi	Weighted values calculated from 'Leaves, sweet potato, boiled' (Mozambique), 'Leaves, amaranth, boiled' (Malawi) and 'Tomato, red, ripe, boiled' (Kenya) and 'Oil, sunflower, fortified, local market' (Malawi)	30	3.52	0.6485	210.9	40% leaf 1, 40% leaf 2, 15% tomato, 5% oil
4113	Tomato soup (tomato, cooking oil)	Malawi	Tomato soup, (Supu wa tomato)	23	11.3	3.83	116	tomato, onion, margarine
4114	Tomato soup (tomato, onion)	Malawi	Tomato soup, (Supu wa tomato)	23	11.3	3.83	116
4115	Sweet potato leaves relish (tomato)	Mozambique, Kenya	Weighted values calculated from 'Leaves, sweet potato, boiled' (Mozambique) and 'Tomato, red, ripe, boiled' (Kenya)	16.85	2.16	0.214	202.55	85% leaves, 15% tomato
4120	Tomato, cooked (supu)	Kenya	Tomato, red, ripe, boiled, drained (without salt)	16	0.8	0.35	30
4116	Sweet potato leaves relish (tomato, cooking oil)	Mozambique, Kenya, Malawi	Weighted values calculated from 'Leaves, sweet potato, boiled' (Mozambique) and 'Tomato, red, ripe, boiled' (Kenya) and 'Oil, sunflower, fortified, local market' (Malawi)	16	2.04	0.2045	190.9	80% leaves, 15% tomato, 5% oil
4116	Tomato soup, (tomato, onion, cooking oil) (Supu wa tomato)	Malawi	Tomato soup, (Supu wa tomato)	23	11.3	3.83	116	tom, marg, on
4117	Cassava leaves relish (tomato, onion)	Malawi, Kenya, West Africa	Weighted values calculated from 'Cassava leaves, boiled' (Malawi) and 'Tomato, boiled' (Kenya), and 'Onion, cooked' (West Africa)	39.4	8.96	0.9785	162.75	75% leaves, 10% onion, 15% tomato
4117	Sweet potato leaves relish (tomato, groundnut flour)	Mozambique, Kenya, Malawi	Weighted values calculated from 'Leaves, sweet potato, boiled' (Mozambique) and 'Tomato, red, ripe, boiled' (Kenya) and 'Groundnut flour' (Malawi)	30.5	2.37	0.6055	167.6	leaves 70%, GN 15%, tomato 15%
4118	Sweet potato leaves relish (tomato, onion)	Mozambique, Kenya, West Africa	Weighted values calculated from 'Leaves, sweet potato, boiled' (Mozambique) and 'Tomato, red, ripe, boiled' (Kenya) and 'Onion, cooked' (West Africa)	16.15	8.21	0.221	179.25	75% leaves, 10% onion, 15% tomato
4119	Sweet potato leaves relish (tomato, onion, cooking oil)	Mozambique, Kenya, West Africa, Malawi	Weighted values calculated from 'Leaves, sweet potato, boiled' (Mozambique) and 'Tomato, red, ripe, boiled' (Kenya) and 'Onion, boiled' (West Africa), 'Oil, sunflower, fortified, local market' (Malawi)	15.3	8.09	0.2115	167.6	70% leaves, 15% tomato, 10% onion, 5% oil
Animal foods
500	Antelope meat with tomato	Tanzania, Kenya	Weighted values calculated from 'goat meat, cooked' (Tanzania) and 'Tomato, boiled' (Kenya	7.5	1.565	3.5375	4.5	85% meat, 15% tomato
501	Antelope meat with tomato, cooking oil	Kenya	KFCT Code 15108 - Stewed Goat Meat (on/tom/co)	8	2.1	3.04	21
502	Beef offals with tomato, onion, cooking oil	Tanzania	Beef relish with oil (551)	7.5	0.6	1.4	13.9	beef, tomato, onion, oil
504	Beef stew (ginger, tomato, onions)	Tanzania, Kenya, West Africa	Weighted values calculated from 'beef, cooked' (Tanzania) and 'Tomato, boiled' (Kenya), and 'Onion, boiled' (West Africa)	7.2	4.67	3.533	3	85% beef, 10% tomato, 5% onion
505	Beef, cooked (Nyama ya ng'ombe) with tomato	Tanzania, Kenya	Weighted values calculated from 'beef, cooked' (Tanzania) and 'Tomato, boiled' (Kenya	7.5	1.565	3.5375	4.5	85% beef, 15% tomato
596	Beef stew, (tomato, cooking oil)	Tanzania	Beef relish with oil (551)	7.5	0.6	1.4	13.9	beef, tomato, onion, oil
506	Beef, cooked (Nyama ya ng'ombe)	Tanzania	Beef, medium fat, cooked	6	1.7	4.1	0
507	Beef stew, (tomato, onion, cooking oil) (Nyama ya ng'ombe yokazingira)	Kenya	KFCT Code 15087 - Beef Stew (on.tom.co)	7	11.2	3.48	14
508	Bird (wild), roasted	West Africa (2019)	Guinea fowl meat. grilled* (without salt or fat)	5	1.1	1.77	12
509	Caterpillar, roasted, Imbrasia ertli,(Mphalabungu zootcha)	Malawi	Caterpillar, roasted, Imbrasia ertli, (Mphalabungu zootcha)	110	0.06	0.07	76.75	Value borrowed from Zambia FCT: Caterpillars Masese (Dry); Folate value borrowed from West Africa FCT: Larvae, fresh
510	Catfish (boiled) with tomato	Tanzania	Fish relish with no oil	14.6	0.3	0.4	24.4	fish, tomato, onion
511	Chambo (fried/grilled) with tomato, onion	Tanzania	Fish relish with no oil	14.6	0.3	0.4	24.4	fish, tomato, onion
512	Chambo, grilled/roasted with tomato	Tanzania	Fish relish with no oil	14.6	0.3	0.4	24.4	fish, tomato, onion
513	Chicken back, hybrid, with tomato, cooking oil	Tanzania	Chicken relish with oil (556)	10.5	0.5	0.5	53.2	chicken, onion, tomato, cooking oil
514	Chicken back, meat with skin, local, cooked**	USDA	Chicken, broilers or fryers, back, meat and skin, cooked, roasted	6	1.42	2.25	105
515	Chicken breast, meat with skin, local, cooked**	USDA	Chicken, broilers or fryers, breast, meat and skin, cooked, roasted	4	1.07	1.02	28
516	Chicken breast, tomato, cooking oil	Tanzania	Chicken relish with oil (556)	10.5	0.5	0.5	53.2	chicken, onion, tomato, cooking oil
517	Chicken drumstick with tomato	Tanzania	Chicken relish with no oil (554)	9.1	1.2	1.5	50.1	chicken, onion, tomato
518	Chicken drumstick with tomato, cooking oil	Tanzania	Chicken relish with oil (556)	10.5	0.5	0.5	53.2	chicken, onion, tomato, cooking oil
519	Chicken drumstick with tomato, onion, cooking oil	Tanzania	Chicken relish with oil (556)	10.5	0.5	0.5	53.2	chicken, onion, tomato, cooking oil
520	Chicken drumstick, meat with skin, local, cooked**	USDA	Chicken, broilers or fryers, drumstick, meat and skin, cooked, roasted	4	1.11	2.36	12
521	Chicken feet, meat with skin, local, cooked**	USDA	Chicken, feet, boiled	86	0.91	0.69	30
522	Chicken gizzard with tomato, cooking oil	Tanzania	Chicken relish with oil (556)	10.5	0.5	0.5	53.2	chicken, onion, tomato, cooking oil
523	Chicken gizzard, meat local, cooked**	USDA	Chicken, gizzard, all classes, cooked, simmered	5	3.19	4.42	0
524	Chicken head, meat with skin, local, cooked/roasted**	USDA	Chicken, feet, boiled	86	0.91	0.69	30
525	Chicken intestines, local, cooked**	USDA	Chicken, gizzard, all classes, cooked, simmered	5	3.19	4.42	0
526	Chicken liver, meat, local, cooked**	West Africa (2019)	Chicken liver, boiled* (without salt), drained	1000	13.6	4.06	8510
527	Chicken liver, meat, local, cooked** (tomato, onion, cooking oil)	Tanzania	Liver relish	163.7	3.8	3.4	11421.5
528	Chicken neck, meat with skin, local, cooked**	USDA	Chicken, broilers or fryers, neck, meat and skin, cooked simmered	3	2.3	2.72	48
529	Chicken neck, tomato, cooking oil	Tanzania	Chicken relish with oil (556)	10.5	0.5	0.5	53.2	chicken, onion, tomato, cooking oil
530	Chicken stew with tomato	Tanzania	Chicken relish with no oil (554)	9.1	1.2	1.5	50.1	chicken, onion, tomato
531	Chicken stew with tomato, cooking oil	Tanzania	Chicken relish with oil (556)	10.5	0.5	0.5	53.2	chicken, onion, tomato, cooking oil
532	Chicken stew with tomato, onion, cooking oil	Tanzania	Chicken relish with oil	10.5	0.5	0.5	53.2	FCT recipe just specifies 'chicken meat'
533	Chicken thigh with tomato, onion	Tanzania	Chicken relish with no oil	9.1	1.2	1.5	50.1	FCT recipe just specifies 'chicken meat'
534	Chicken thigh, meat with skin, local, cooked**	USDA	Chicken thigh, grilled without sauce, skin eaten	4	1.05	1.68	16
535	Chicken wing with tomato	Tanzania	Chicken relish with no oil (554)	9.1	1.2	1.5	50.1	chicken, onion, tomato
536	Chicken wing, meat with skin, HYBRID, with cooking oil**	Kenya	KFCT Code 15073 - Fried Chicken, co)	13	5.6	2.13	134
537	Chicken wing, meat with skin, local, cooked**	USDA	Chicken, broilers or fryers, wing, meat and skin, cooked, roasted	9	0.84	1.64	12
538	Chicken, whole, boiled with tomato, onion, cooking oil	Tanzania	Chicken relish with oil (556)	10.5	0.5	0.5	53.2	chicken, onion, tomato, cooking oil
539	Crabs (Nkhanu) fried with cooking oil	Malawi	Weighted values calculated from 'Crabs, boiled' (Malawi) and 'Oil, sunflower, fortified, local market' (Malawi)	89.1	5.04	5.688	91.8	10% oil, 90% crab
540	Crabs, boiled, (Nkhanu/Nkhalazowilitsa)	Malawi	Crabs, boiled, (Nkhanu/Nkhalazowilitsa)	99	5.6	6.32	102
541	Egg, chicken, boiled, (Dziralankhuku lowilitsa)	Malawi	Egg, chicken, boiled, (Dzira lankhuku lowilitsa)	38	2	1.28	74
542	Eggs (boiled) with tomato, onion	USDA	Egg omelet or scrambled egg, with tomatoes, no added fat	32	1.56	1.15	144
543	Eggs (fried) with cooking oil	Tanzania	Fried Egg	26.4	1.1	1	114
544	Eggs (fried) with pumpkin leaves, tomato, cooking oil	USDA	Egg omelet or scrambled egg, with tomatoes and dark-green vegetables, fat added	38	1.6	1.1	178
545	Eggs (fried) with tomato, cooking oil	USDA	Egg omelet or scrambled egg, with tomatoes, fat added	31	1.48	1.08	157
546	Eggs (fried) with tomato, onion, cooking oil	Kenya	KFCT Code 15023 (Omelette)	38	1.5	0.75	95
547	Fish, (Mlamba wowamba) catfish, smoked	Malawi	Fish, catfish, dry, Clarius gariepinus,(Mlamba wouma)	28	3.2	5.5	88
548	Fish, (Chambochouma) tilapia, whole, dried	Malawi	Fish, catfish, dry, Clarius gariepinus,(Mlamba wouma)	28	3.2	5.5	88
593	Fish, whole, fresh, (Chambo cha fuleshi)	Malawi	Fish, tilapia, whole, fresh, Oreochromis shiranus, (Chambo cha fuleshi)	51	0.3	0.3	0	Values borrowed from Tanzania FCT: Fish, fresh
549	Fish, (Matemba a fuleshi) whole, fresh	Malawi	Fish, whole, fresh, Barbus paludinosus, (Matemba a fuleshi)	8	0.3	0.5	12	Values borrowed from Tanzania FCT: Fish, small, fresh, fresh water
550	Fish, (Usipa wa fuleshi) whole, fresh	Malawi	Fish, whole, fresh, Engraulicypris sardella, (Usipa wa fuleshi)	11	4.6	0.4	43	Values borrowed from Tanzania FCT: Fish, sardines
595	Fish, (Usipawadzuwa) whole, sun dried	Malawi	Fish, lake sardine, whole, dried, Engraulicypris breianalis, (Usipa wowuma)	14	6.2	25.4	66
551	Fish, (Utaka wa fuleshi) whole, fresh	Malawi	Fish, whole, fresh, Copadichromis inornatus, (Utaka wa fuleshi)	8	3	0.4	12	Values borrowed from Tanzania FCT: Fish, small, fresh, fresh water
594	Fish, (Utakawadzuwa) whole, sun dried	Malawi	Fish, lake sardine, whole, dried, Engraulicypris breianalis, (Usipa wowuma)	14	6.2	25.4	66
552	Fish, whole, fresh, Rhamphochromisferox, (Mcheni wa fuleshi)	Malawi	Fish, whole, fresh, Engraulicypris sardella, (Usipa wa fuleshi)	11	4.6	0.4	43	Values borrowed from Tanzania FCT: Fish, small, fresh, fresh water
597	Fish, (Mcheniwadzuwa) whole, sun dried	Malawi	Fish, lake sardine, whole, dried, Engraulicypris breianalis, (Usipa wowuma)	14	6.2	25.4	66
553	Goat meat with tomato, cooking oil	Kenya	KFCT Code 15108 - Stewed Goat Meat (on/tom/co)	8	2.1	3.04	21
554	Goat meat with tomato, onion, cooking oil	Kenya	KFCT Code 15108 - Stewed Goat Meat (on/tom/co)	8	2.1	3.04	21
555	Goat, meat, cooked (Nyama ya mbuzi)	Tanzania	Goat meat	6	1.7	4.1	0
556	Lake flies dry/roasted with tomato, cooking oil	Malawi	Lake flies stew, (Nkhungu zotendera)	27	2.8	1.43	8
557	Locust, roasted, (Dzombe lokazinga)	Malawi	Locust, roasted, (Dzombe lokazinga)	1	6.4	8.4	174	Values borrowed from Kenya FCT: Grasshopper, Brown, Fresh, Raw
558	Matemba (fish), tomato	Malawi, Kenya	KFCT code 15101 Fried Omena (tom/on/co)	22	2.3	5.28	55	85% fish, 15% tomato
559	Matemba (fish), tomato, cooking oil	Kenya	KFCT code 15101 Fried Omena (tom/on/co)	22	2.3	5.28	55
560	Matemba (fish), tomato, onion, cooking oil	Kenya	KFCT code 15101 Fried Omena (tom/on/co)	22	2.3	5.28	55
561	Matemba (fish), with cooking oil	Tanzania	Fried small dried fish (Dagaa) (559)	28	2.5	5.2	0
598	Mbaba (fish), sundried, with tomato	Tanzania	Fish relish with no oil	14.6	0.3	0.4	24.4	fish, tomato, onion
562	Mbaba (fish), sundried, with tomato, cooking oil	Tanzania	Fish relish with oil	13.9	0.3	0.4	24.3
563	Mbaba (fish), sundried, with tomato, onion, cooking oil	Tanzania	Fish relish with oil	13.9	0.3	0.4	24.3
564	Mcheni, fresh (Mcheni wa fuleshi) with tomato, onion	Kenya	KFCT code 15101 Fried Omena (tom/on/co)	22	2.3	5.28	55
565	Mcheni, fresh (Mcheni wa fuleshi) with tomato, onion, cooking oil	Kenya	KFCT code 15101 Fried Omena (tom/on/co)	22	2.3	5.28	55
566	Millipede (Mbongololo)	West Africa (2019)	Mopane worm, canned	110	7	3.18	76.75	Value borrowed from Zambia FCT: Caterpillars Masese (Dry); Folate Value borrowed from West Africa FCT: Larvae, fresh
567	Mouse meat with tomato, cooking oil	Kenya, Malawi	Weighted values calculated from 'Rabbit meat, stewed' (Kenya) and 'Tomato, red, ripe, boiled' (Kenya) and 'Oil, sunflower, fortified, local market' (Malawi)	10.1	1.355	2.0325	13.2
568	Mouse, cooked**	Kenya	Rabbit meat, stewed (wihtout salt)	10	1.5	2.35	12
569	Pork meat with tomato, cooking oil	Tanzania, Kenya, Malawi	Weighted values calculated from 'Pork, medium fat, cooked' (Tanzania) and 'Tomato, red, ripe, boiled' (Kenya) and 'Oil, sunflower, fortified, local market' (Malawi)	5	0.76	1.82	3.85	85% pork, 10% tomato, 5% oil
570	Pork with irish potatoes, tomato, onions, cooking oil	Tanzania, Kenya, West Africa, Malawi	Weighted values calculated from 'Pork, medium fat, cooked' (Tanzania, 'Potatoes, English, boiled' (Kenya), 'Tomato, red, ripe, boiled' (Kenya), 'Onion, boiled' (West Africa), and 'Oil, sunflower, fortified, local market' (Malawi)	17.3	4.065	1.004	3.4
571	Pork with tomato, cooking oil	Tanzania, Kenya, Malawi	Weighted values calculated from 'Pork, medium fat, cooked' (Tanzania) and 'Tomato, red, ripe, boiled' (Kenya) and 'Oil, sunflower, fortified, local market' (Malawi)	5	0.76	1.82	3.85	85% pork, 10% tomato, 5% oil
572	Pork, meat, cooked (Nyama yankhumba)	Tanzania	Pork, medium fat, cooked	4	0.8	2.1	1
573	Rabbit stew, (Nyama ya kalulu yokazingira)	Kenya	Rabbit meat, stewed (wihtout salt)	10	1.5	2.35	12
574	Samoosa, dough, raw	Kenya	KFCT 15026 - Vegetable Samosa	52	3.8	1.76	138
575	Slice of bread with fried egg (cooking oil)	Kenya	KFCT code 15028 (Tosti Mayai, Egg toast)	47	2.1	1.2	106
576	Usipa (sundried) with groundnutflour, tomato, onion, cooking oil	Malawi	Lake sardine stew, with groundnut flour, (Usipa wotendera)	20	5.6	11.76	36
577	Usipa, parboiled (tomato)	Kenya	KFCT code 15101 Fried Omena (tom/on/co)	22	2.3	5.28	55
578	Usipa, sundried or smoked (tomato, cooking oil)	Tanzania	Small dried fish (Dagaa) relish with oil	15.8	1.9	3.5	34.4
579	Usipa, sundried (Usipawadzuwa) with tomato, onion, cooking oil	Tanzania	Small dried fish (Dagaa) relish with oil	15.8	1.9	3.5	34.4
580	Usipa, sundried (BONYA) with cooking oil	Tanzania	Fried small dried fish (Dagaa) (559)	28	2.5	5.2	0
581	Usipa, sundried (BONYA) with groundnut flour, tomato	Malawi	Lake sardine stew, with groundnut flour, (Usipa wotendera)	20	5.6	11.76	36
582	Usipa, sundried (BONYA) with tomato, onion	Kenya	KFCT code 15101 Fried Omena (tom/on/co)	22	2.3	5.28	55
583	Usipa, sundried (Usipawadzuwa) with onion, cooking oil	Kenya	KFCT code 15101 Fried Omena (tom/on/co)	22	2.3	5.28	55
584	Usipa, sundried or smoked (BONYA) (groundnut flour)	Malawi	Lake sardine stew, with groundnut flour, (Usipa wotendera)	20	5.6	11.76	36
585	Utaka, sundried (tomato)	Tanzania	Small dried fish (Dagaa) relish with oil	15.8	1.9	3.5	34.4
586	Utaka, sundried (tomato, cooking oil)	Tanzania	Small dried fish (Dagaa) relish with oil	15.8	1.9	3.5	34.4
587	Utaka, sundried or smoked (tomato, onion, cooking oil)	Tanzania	Small dried fish (Dagaa) relish with oil	15.8	1.9	3.5	34.4
588	Utaka, sundried or smoked (wheat flour, cooking oil)	Tanzania	Fried small dried fish (Dagaa) (559)	28	2.5	5.2	0
589	Utaka, sundried or smoked, with cooking oil	Tanzania	Fried small dried fish (Dagaa) (559)	28	2.5	5.2	0
590	Zumba (wild bushmeat) mixed with tomato, cooking oil	Kenya	KFCT Code 15108 - Stewed Goat Meat (on/tom/co)	8	2.1	3.04	21
591	Flying ants (Lipumi), raw	West African (2012)	Ants, flying, dried	0	35.2	0.09	100	Values borrowed from Kenya FCT: Termite, Dry, Raw
592	Termites, dry, Macrotermessubhyanlinus, (Ngumbi)	Malawi	Termites, dry, Macrotermessubhyanlinus, (Ngumbi)	0	5.8	0.09	100	Values borrowed from Kenya FCT: Termite, Dry, Raw
Fruits
600	Apple, average, raw, (Apozi)	Malawi	Apple, average, raw, (Apozi)	1	0.3	0.09	3	Value borrowed from Tanzania FCT: Apples, raw, with skin
601	Apple, Custard, raw (Mpoza)**	Malawi	Custard apple, wild, Annona senegalensis, (Mpoza)	0	0.7	1.4	2	Values borrowed from Tanzania FCT: Custard-apple (bullock's heart), raw
602	Apple, Malay	West African (2019)	Apple, red, with skin, raw	1	0.3	0.1	1
603	Apple, Mexican, raw (Mazuku, cultivated)	Malawi	Loquats, wild, Uapaca kirkiana,(Masuku a mtchire)	14	0.3	0.05	76
604	Avocado, raw, peeled, Persea americana, (Peyala losenda)	Malawi	Avocado, raw, peeled, Persea americana, (Peyala losenda)	33	0.7	0.3	6
605	Banana fritters, (Zitumbuwa)	Malawi	Banana fritters, (Zitumbuwa)	12	1	0.51	3
606	Banana, fried, (Nthochi yokazinga)	Tanzania	Banana, fried	26	0.6	0.1	91
607	Banana, white fleshed, raw, peeled, Musa paradisiaca, (Nthochi yoyela mkati yokupsya)	Malawi	Banana, white fleshed, raw, peeled, Musa paradisiaca, (Nthochi yoyela mkati yokupsya)	20	0.3	0.2	4
609	Grenadilla fruit, raw**	Tanzania	Passion fruit	3	0.1	0.1	54
610	Guavas, Psidium guajava, (Gwafa)	Malawi	Guavas, Psidium guajava, (Gwafa)	19	0.4	0.2	5
611	Jujube, Ziziphus mauritiana, (Masau)	Malawi	Jujube, Ziziphus mauritiana, (Masau)	6	0.5	0.04	1	Value borrowed from West Africa (2019) FCT: Jujube, raw
612	Lemon, raw, peeled, (Ndimulosenda)	Malawi	Lemon, raw, peeled, (Ndimulosenda)	17	0.3	0.09	1	Value borrowed from Tanzania FCT: Lemon, raw, without peel
613	Lemons and sugar	Malawi	Lemon, raw, peeled, (Ndimulosenda)	17	0.3	0.09	1	Value borrowed from Tanzania FCT: Lemon, raw, without peel
614	Loquats, wild, Uapaca kirkiana,(Masuku a mtchire)	Malawi	Loquats, wild, Uapaca kirkiana,(Masuku a mtchire)	14	0.3	0.05	76
615	Lychee, raw**	Mozambique	Litchi, peeled, fresh	133	0.4	0.21	0
616	Mango, ripe, (Mango)	Malawi	Mango, ripe, (Mango)	34	1.7	0.54	123
617	Mango, green, (Mango)**	Tanzania	Mango, unripe	5	0.1	0	10
618	Ntheme Fruit (WILD), raw**	Malawi	Loquats, wild	1.7	0.3	0.05	76
619	Orange, raw, peeled, Citrus sinensis,(Lalanje losenda)	Malawi	Orange, raw, peeled, Citrus sinensis,(Lalanje losenda)	30	0.3	0.22	8	Value borrowed from Tanzania FCT: Orange, raw-AP
620	Pawpaw, fresh, (Papaya)	Malawi	Pawpaw, fresh, (Papaya)	15	3.9	1.29	16
621	Peach, raw, Prunus persica, (Pichesi)	Malawi	Peach, raw, Prunus persica, (Pichesi)	2	0.2	0.09	49	Value borrowed from Tanzania FCT: Peach
622	Plantain, green, boiled, Musa paradisiaca, (Matochi)	Malawi	Plantain, green, boiled, Musa paradisiaca, (Matochi)	13	0.8	0.1	38
623	Soursop, raw	Tanzania	Soursop, raw	14	0.6	0.1	0
624	Tamarind, fruit, raw, Tamarindusindica, (Bwemba)	Malawi	Tamarind, fruit, raw, Tamarindusindica, (Bwemba)	15	2.2	0.11	1
625	Tangerine, raw**	Tanzania	Tangerines, raw	34	0.1	0.1	16
626	Watermelon, raw, peeled, Citrulluslanatus, (Mavwende/Mavumbeosenda)	Malawi	Watermelon, raw, peeled, Citrulluslanatus, (Mavwende/Mavumbeosenda)	4	0.1	0.09	28	Value borrowed from Tanzania FCT: Watermelow, raw
Dairy
701	Milk, powder, full fat, vitamin A, D and Fe enriched, (Mkaka ng'ombe wa ufa)	Malawi	Milk, powder, full fat, vitamin A, D and Fe enriched, (Mkaka ng'ombe wa ufa)	37	6	3.34	258	Value borrowed from Mozambique FCT: milk powder, full fat
702	Yogurt	Tanzania	Yogurt, plain, whole milk	7	0	0	27
Misc.
800	Fizzes (ice pop drink)	USDA	Pop-ice, tropical	0	0	0	0	Values borrowed from juice powder, Baks
801	Honey**	Tanzania	Honey	2	0.4	0.2	0
802	Juice, powder (Baks)**	Mozambique	juice, powder, prepared with water, average	0	0	0	0
803	Macadamia nuts**	USDA	Nuts, macadamia nuts, raw	11	3.69	1.3	0
804	Pizza (beef, tomato, onion, mayo) purchased	USDA	Pizza with meat other than pepperoni, from restaurant or fast food, NS as to type of crust	88	2.41	1.32	68
805	Puffs, (Ex. Kamba Puffs), processed**	USDA	Corn puffs	0	0	0	0
806	Sugar	Malawi	Sugar, brown, fortified, (Shuga wa bulawuni)	0	0.1	0	1	Values borrowed from Tanzania FCT: Sugar
807	Sugar Cane, raw**	Malawi	Sugarcane, raw, Saccharum officinarum, (Mzimbe)	0	0.6	0	0
Beverages
900	Beer (cassava flour, sorghum, bak's juice powder)	West African (2012)	Average of 'Beer, maize' and 'Beer, sorghum'	6	0.2	0.14	0	Values borrowed from Tanzania FCT: beer, local, grain
901	Beer (maize flour, sorghum)	West African (2012)	Average of 'Beer, maize' and 'Beer, sorghum'	6	0.2	0.14	0	Values borrowed from Tanzania FCT: beer, local, grain
902	Juice, baobab, homemade, (with sugar) (Juwisiwamalambe)	Malawi	Juice, baobab, homemade, (with sugar) (Juwisiwamalambe)	50	0.3	0.23	0	Value borrowed from West Africa (2019) FCT: Baobab fruit, raw
903	Juice, Nyika	Tanzania	Orange drink, concentrated	8	0.5	0	13
904	Maize drink, Maheu**	South Africa	Mahewu/Magou, liquid	0	0	0	0	Could not find the red values, assumed to be zero
905	Maize drink, Thobwa**	Tanzania	Beer, local, grain	6	0	0	0
906	Milk, cow, whole, fresh, (Mkaka wang'ombe wa madzi)	Malawi	Milk, cow, whole, fresh, (Mkaka wang'ombe wa madzi)	5	0.1	0.38	44
907	Mojo (energy drink)	Tanzanian	Carbonated, beverage, coca cola	0	0	0	0
908	Soda, Coke**	Tanzanian	Carbonated, beverage, coca cola	0	0	0	0
909	Soda, Fanta**	Tanzanian	Carbonated, beverage, coca cola	0	0	0	0
910	Soda, Frozzy**	Tanzanian	Carbonated, beverage, coca cola	0	0	0	0
911	Soda, Squash**	Tanzanian	Carbonated, beverage, coca cola	0	0	0	0
912	Tea**	Tanzania	Tea leaves	0	0	0	0
913	Tea with ginger powder, sugar	Tanzania	Tea without milk, with sugar	0	0	0	0
914	Tea with milk and sugar*	Tanzania	Tea with milk and sugar	2.4	0	0.2	22.6
915	Tea with milk**	Tanzania	Tea with milk, without sugar	2.4	0	0	22.6
916	Tea with sugar**	Tanzania	Tea without milk, with sugar	0	0	0	0
917	Tea with sugar, lemon	Tanzania	Tea without milk, with sugar	0	0	0	0
919	Thobwa (homemade) with cassava flour, sorghum	West African (2012)	Average of 'Beer, maize' and 'Beer, sorghum'	6	0.2	0.14	0	Values borrowed from Tanzania FCT: beer, local, grain
920	Thobwa (homemade) with maize flour, sorghum, maize grains, juice packet	West African (2012)	Average of 'Beer, maize' and 'Beer, sorghum'	6	0.2	0.14	0	Values borrowed from Tanzania FCT: beer, local, grain
921	Thobwa (homemade) with whole maize flour, sorghum	West African (2012)	Average of 'Beer, maize' and 'Beer, sorghum'	6	0.2	0.14	0	Values borrowed from Tanzania FCT: beer, local, grain
SINGLE ITEMS USED FOR WEIGHTED RECIPE CALCULATIONS
	Chinese cabbage	Kenya	Cabbage, leaf head, Chinese, boiled, drained (without salt)	87	1.1	0.15	15
	Cowpea Leaves, fresh boiled	Mozambique	cowpea leaves, boiled	18	2.3	0.35	242
	Bean, french	Tanania	green bean	3.3	1.3	0.4	67

## Sheet: FCT key
*	nutrient value could not be found, no close proxy
Blue	Malawian FCT value that had been sourced from elsewhere (source unknown)
Red	Value borrowed from a different FCT and/or proxy food item (see note column for details)
Green	Values are averaged from different FCT items (see note column for details)
Brown	Values calculated from assigning percentage weights to different recipe components (proportions provided in the notes column)

## Sheet: allfooditems
item.code	food.item
Cereals and Staples
100	African Cake (groundnut flour, banana, sugar, soda, cooking oil)
101	African cake (maize flour, baking powder, sugar, milk)
102	African Cake (maize flour, banana, cooking oil, soda)
103	African Cake (maize flour, banana, soda, salt)
104	African Cake (maize flour, cooking oil)
105	African cake (maize flour, groundnut flour, banana, cooking oil, soda, sugar)
106	African Cake (maize flour, soda, sugar)
107	African Cake (mgaiwa flour, sugar, soda, cooking oil)
108	African cake with chombe leaves (maize flour, banana, egg, soda, salt, chombe leaves)
109	Biscuit, Vanilla, processed**
149	Bread (yellow bun), commercial**
150	Bread, wheat, brown, homemade (Buledi wa bulawuni)
109	Bread, wheat, white, commercial, (Buledi woyera)
109	Bread, wheat, white, commercial, (Buledi woyera) with margerine
109	Bread, wheat, white, homemade, (Buledi woyera)
110	Doughnuts (Mandasi)
130	Flour, maize, white, degermed- dehulled, fermented, unfortified, raw, (Ufa woyera)
111	Flour, maize, white, degermed- dehulled, unfortified, raw, (Ufa wa galamilu)
131	Flour, maize, white, whole,unfortified, raw, (Ufa wa mgaiwa )
111	Maize thick porridge, degermed-dehulled flour, (Nsima ya galamilu - grandmill)
111	Maize thick porridge, degermed-dehulled flour, (Nsima ya galamilu)
112	Fritters (maize flour)
113	Glucose biscuits
114	Maize and soya thick porridge, (Nsima ya ufa wa chimanga ndi soya)
114	Maize soft porridge (maize flour, soy beans) (Likuni phala)
115	Maize bran (gaga)**
116	Maize soft porridge (grandmill flour, cooking oil)
117	Maize soft porridge (grandmill flour, cooking oil, sugar)
118	Maize soft porridge (maize flour, soya flour, sugar)
119	Maize soft porridge with cooking oil (phala la mgaiwa)
120	Maize soft porridge with groundnut flour (Phala la mgaiwa lothila nsinjilo)
120	Maize soft porridge, whole flour, with groundnut flour (Phala la mgaiwa lothila nsinjilo)
121	Maize soft porridge with groundnut flour and banana
122	Maize soft porridge with groundnut flour, sugar (Phala la mgaiwa lothila nsinjilo)
123	Maize soft porridge with soda (phala la mgaiwa)
124	Maize soft porridge with soy, groundnuts, beans, cooking oil
125	Maize soft porridge with soy, usipa, beans, cooking oil
126	Maize soft porridge, whole flour, (Phala la mgaiwa)**
127	Maize soft porridge, with egg &vegatable, (Phala lamgaiwa loikamazira ndi masamba)
128	Maize thick porridge with grandmill flour/maize bran flour
128	Maize thick porridge with maize flour/maize bran (nsima ya deya)
129	Maize thick porridge with maize flour/cassava flour
130	Maize thick porridge, maize bran
130	Maize thick porridge, refined flour, (Nsima ya ufa oyera)
131	Maize thick porridge, white, wholeflour, (Nsima ya mgaiwa)
131	Maize thick porridge, white, wholeflour, (Nsima ya mgaiwa), Calculated
132	Maize, bran, Zea mays, (Deya/Gaga)
133	Maize, grain, dry, boiled**
133	Maize, grain, dry, roasted**
134	Maize, green, boiled, (Dowe wowilitsa/Chimanga chachiwisi chopika)
134	Maize, green, roasted, (Dowe wowilitsa/chowotcha)**
135	Mbonekela (fried rice ball), purchased**
136	Milk scones, (Sikono ya mkaka)
137	Popcorn
138	Rice porridge (with cooking oil)
138	Rice with cooking oil
139	Rice porridge with groundnut flour
140	Rice porridge with juice powder
141	Rice porridge, (Phala la mpunga)
141	Rice, soaked, (Mpunga woviika)
141	Rice, white, cooked, (Mpunga woyera wophika)
141	Rice, white, raw, Oryza sativa, (Mpunga woyera)
142	Scone, purchased*
143	Sorghum thick porridge (sorghum nsima)
144	Sorghum thick porridge (with groundnut flour)
145	Sorghum thick porridge (with maize flour)
145	Sorghum thick porridge with maize flour (sorghum nsima)
146	Sorghum, wholegrain, raw, Sorghum bicolor, (Mapira)
147	Spaghetti noodles with tomato
148	Mandasi (purchased)
Roots and Tubers
200	Cassava (dried) with pigeon peas
200	Cassava (dried/boiled) with pigeon peas
200	Cassava stew, with pigeon pea, (Chinangwa chophika ndi nandolo)
201	Cassava (dried/boiled) with plantains
202	Cassava (dried/boiled) with tomato, cooking oil
203	Cassava coated in wheat flour with cooking oil (Zibwente)
204	Cassava fried (cooking oil)
205	Cassava soaked, roasted**
205	Cassava tuber dried, boiled (Makaka)**
205	Cassava tuber soaked, roasted**
205	Cassava, tuber, boiled, (Chinangwa chophika)
206	Cassava thick porridge, (Nsima ya kondowole)
206	Flour, cassava, raw, (Ufa wa kondowole)
207	Cassava, soaked**
208	Cassava, tuber, raw, (Chinangwa chachiwisi)
209	Chips/French Fries (Irish potato, cooking oil)
210	Cocoyam, exotic, tuber, boiled, (Masimbi/ koko wowilitsa)**
211	Cocoyam LOCAL, tuber, boiled, (Masimbi/ koko wowilitsa)**
212	Cocoyam, exotic, tuber, raw, (Masimbi/ koko)**
213	Irish potato coated in wheat flour (Zigege)
214	Irish potatos boiled with tomato, cooking oil
215	Irish potatos boiled with tomato, onion, cooking oil
216	Potato, Irish, boiled**
216	Potato, local variety, raw, (Mbatata ya kachewere)
217	Sweet potato, orange fleshed, boiled, without skin (Mbatata yofiila mkati)
217	Sweet potato, orange fleshed, raw, (Mbatata yofiila mkati)
217	Sweet potato, orange fleshed, raw, with skin (Mbatata yofiila mkati)
217	Sweet potato, orange fleshed, raw, without skin (Mbatata yofiila mkati)
218	Sweet potato, white-fleshed, raw, Ipomoea batatas, (Mbatata zoyera mkati)
218	Sweet potato, white-fleshed, without skin, boiled, Ipomoea batatas, (Mbatata yoyera mkati yowilitsa)
219	Sweet potatoes (white), boiled, with groundnut flour, (Futali wa mbatata yakholowa)
219	Sweet potatoes, boiled, with groundnut flour, (Futali wa mbatata yakholowa)
220	Cassava soft porridge, (Phala la kondole)**
Legumes
300	Bambara nuts, boiled**
301	Bean stew with cooking oil
301	Beans, cooking oil
302	Beans, tomato, onion, cooking oil
303	Beans and groundnuts
304	Beans and tomato
304	Beans, tomato
305	Beans, boiled, (Nyemba zowilitsa)
306	Beans, onions, cooking oil
307	Beans, tomato, cooking oil
308	Beans, tomato, onions
309	Beans, tomato, onions, cooking oil, ginger
310	Cowpeas (Nandolo/Nsawura) with tomato, cooking oil
310	Cowpeas (Nsawura) with tomato, cooking oil
311	Cowpeas (NandoloNsawura) with tomato, onion, cooking oil
311	Cowpeas (Nsawura) with tomato, onion, cooking oil
311	Cowpeas with tomato, onion, cooking oil
312	Cowpeas (Nsawura) with cooking oil
313	Cowpeas (Nsawura) with groundnut flour, tomato
314	Cowpeas (Nsawura) with tomato
315	Cowpeas, boiled, Vignaunguiculata, (Khobwe wowilitsa)
316	Groundnut flour sauce (tomato)
317	Groundnut, dry, boiled, Arachishypogae, (Mtedza wouma wophika)
317	Groundnuts, boiled
318	Groundnut, dry, raw, Arachis hypogae,(Mtedza wouma)
318	Groundnut, dry, roasted***
318	Groundnuts, roasted
319	Groundnuts, fresh
320	Peas, raw, Pisum sativum, (Nsawawazaziwisi)
321	Pigeon pea, dry, boiled Canjanus cajan,(Nandolo wowuma)
321	Pigeon pea, green, boiled, Canjanuscajan, (Nandolo wamuwisi owilitsa)
322	Pigeon pea, dry, Canjanus cajan,(Nandolo wowuma)
323	Pigeon peas with cooking oil
324	Pigeon peas with onion
325	Pigeon peas with tomato
326	Pigeon peas with tomato, cooking oil
327	Pigeon peas with tomato, onion
328	Pigeon peas with tomato, onion, cooking oil
329	Soy porridge (soybean flour, water)
330	Soya pieces (TopSoy) relish (with tomato/onions), processed**
331	Soya pieces relish (cooking oil)
332	Soya pieces relish (tomato)
333	Soya pieces relish (tomato, cooking oil)
334	Soya pieces relish (tomato, onion, cooking oil)
335	Soya porridge with groundnuts, maize
335	Soya porridge with soya beans, groundnuts, maize
336	Soya porridge with soya beans, groundnuts, maize, sugar, cooking oil
337	Velvet beans (Kalongada), boiled
338	Velvet beans, tomato
339	Velvet beans, tomato, cooking oil
Vegetables
400	Amaranth leaves (bonongwe) relish (cooking oil)
401	Amaranth leaves (bonongwe) relish (groundnut flour, tomato)
402	Amaranth leaves (bonongwe) relish (tomato)
402	Amaranth leaves (bonongwe) with tomato
403	Amaranth leaves (bonongwe) relish (tomato, cooking oil)
404	Black jack leaves stew, with ground-nut flour, (Chisoso chotendela)
404	Black jack leaves with groundnut flour, (Chisoso chotendela)
404	Black jack relish (groundnut flour) (Chisoso chotendela)
405	Black jack relish (cooking oil)
406	Black jack relish (groundnut flour, tomato)
407	Black jack relish (masanjala leaves, groundnut flour)
408	Black jack relish (pumpkin seed flour)
408	Black jack with pumpkin seed flour
409	Black jack relish (pumpkin seed flour, tomato)
410	Black jack relish (tomato)
411	Cabbage with carrots, tomato
412	Cabbage with tomato, cooking oil
413	Cabbage with tomato, onion
414	Cabbage with tomato, onion, cooking oil
415	Cassava leaves relish (cooking oil)
416	Cassava leaves relish (groundnut flour)
417	Cassava leaves relish (groundnut flour, tomato)
418	Cassava leaves relish (groundnut flour, tomato, onion)
419	Cassava leaves relish (onion)
420	Cassava leaves relish (onion, cooking oil)
421	Cassava leaves relish (tomato)
422	Cassava leaves relish (tomato, cooking oil)
423	Cassava leaves relish (tomato, onion, cooking oil)
424	Chinese leaves (tomato, onion, cooking oil)
424	Chinese leaves relish (tomato, onion, cooking oil)
424	Chinese leaves, tomato, onion, cooking oil
425	Chinese leaves relish (groundnut flour)
425	Chinese leaves with tomato
426	Chinese leaves relish (groundnut flour, tomato)
427	Chinese leaves relish (pumpkin leaves, tomato, onions)
428	Chinese leaves relish (tomato, cooking oil)
428	Chinese leaves, tomato, cooking oil
429	Cowpea leaves (chitambe) relish (groundnut flour)
430	Cowpea leaves (chitambe) relish (pumpkin leaves)
431	Cowpea leaves (chitambe) relish (pumpkin leaves, tomato)
431	Cowpea leaves (chitambe), pumpkin leaves, tomato
432	Cowpea leaves (chitambe) relish (tomato, cooking oil)
433	Cowpea leaves (chitambe), groundnut flour, tomato
434	Cowpeas (Nsawura) with pumpkin leaves, tomato, cooking oil
435	Cucumber - Horned (Chiphwete)
436	Cucumber (Nkhaka)
437	Eggplant (Mabilinganya)
438	Eggplant fritters, (Mabilinganyaokazinga)
439	Eggplant, amaranth, tomato, cooking oil
440	Eggplant, pumpkin leaves, tomato, groundnut flour
441	Eggplant, tomato
442	Eggplant, tomato, cooking oil
443	Eggplant, tomato, groundnut flour
444	Eggplant, tomato, onions, cooking oil
445	Gourd
446	Green beans with tomato, onion, cooking oil
447	Leaves, amaranth, boiled, Ama-ranthus thunbergii, (Bonongwewowilitsa)
447	Leaves, amaranth, raw, (Bonongwe)
448	Leaves, black jack, raw, (Chisoso)
449	Leaves, cassava, (Ntapasha/Chigwada)
449	Leaves, cassava, boiled, Manihotesculenta, (Ntapasha/Chigwadachowilitsa)
449	Leaves, cassava, raw, (Ntapasha/Chigwada)
450	Leaves, jews mallow, raw, Corchorustrilocularis, (Denje)
451	Leaves, mustard
451	Leaves, mustard, boiled**
452	Leaves, okra (Tapsa/Thelele/Denje)
452	Leaves, okra, boiled, (Tapsa/Thelele lowilitsa)
452	Leaves, okra, boiled, Abelmoschusesculentus, (Thelele lowilitsa)
453	Leaves, pumpkin (Nkhwani)
453	Leaves, pumpkin, boiled, Cucurbitamaxima, (Nkhwani wowilitsa)
453	Leaves, pumpkin, raw, (Nkhwani)
454	Leaves, rape (Lepu)
455	Leaves, sweet potato**
456	Mushroom, indigenous, raw,Cantherellus cibarius, (Bowa wachiwindi/Malasutwe)
456	Mushroom, indigenous, raw,Termitomyces letestui, (Bowawautale)
456	Mushroom, relish, (Bowa okazingila)
457	Mushrooms with groundnut flour
458	Mushrooms with tomato
459	Mushrooms with tomato, onion
460	Mushrooms with tomato, onion, cooking oil (Bowa okazingila)
461	Mustard relish (cooking oil)
462	Mustard relish (groundnut flour, tomato)
463	Mustard relish (onion, cooking oil)
464	Mustard relish (tomato)
465	Mustard relish (tomato, cooking oil)
466	Mustard relish (tomato, onions)
467	Mustard relish (tomato, onions, cooking oil)
468	Okra (LEAFY) relish (amaranth leaves, soda)
468	Okra leaves relish (amaranth leaves, soda)
469	Okra (LEAFY) relish (cassava leaves, tomato, soda)
470	Okra (LEAFY) relish (groundnut flour, tomato)
471	Okra (LEAFY) relish (groundnut flour, tomato, soda)
472	Okra (LEAFY) relish (pumpkin flowers, soda)
473	Okra (LEAFY) relish (pumpkin leaves, tomato, soda)
473	Okra leaves relish (pumpkin leaves, tomato, soda)
474	Okra (LEAFY) relish (soda)
475	Okra (LEAFY) relish (tomato, soda)
475	Okra leaves relish (tomato, soda)
476	Okra (VEGETABLE) boiled with pumpkin flowers, soda
477	Okra (VEGETABLE) boiled with pumpkin leaves, tomato, soda
477	Okra stew, (pumpkin leaves, tomato) (Thelele lobala lokupa)
478	Okra (VEGETABLE) boiled with soda
478	Okra boiled with baking soda
478	Okra boiled with soda
479	Okra (VEGETABLE) boiled with tomato, cooking oil
480	Okra (VEGETABLE) boiled with tomato, soda
480	Okra boiled with tomato, soda
481	Okra (VEGETABLE) with leafy okra, amaranth leaves, cocoyam leaves, tomato, soda
482	Okra (VEGETABLE), raw, Abelmoschus esculentus,(Therere lobala)
482	Okra, raw, Abelmoschus esculentus,(Therere lobala)
483	Okra relish (amaranth, tomato, onion, cooking oil)
484	Okra relish, (tomato, onion, cooking oil) (Thelele lobalalokazingira)
485	Onion, cooked, (Anyezi)
486	Pumpkin flowers, pumpkin leaves
487	Pumpkin leaves relish (amaranth leaves)
487	Pumpkin leaves relish (with amaranth leaves)
488	Pumpkin leaves relish (amaranth leaves, groundnut flour, tomato)
489	Pumpkin leaves relish (amaranth leaves, tomato)
490	Pumpkin leaves relish (bean leaves, tomato, cooking oil)
491	Pumpkin leaves relish (groundnut flour)
492	Pumpkin leaves relish (groundnut flour, tomato)
493	Pumpkin leaves relish (groundnut flour, tomato, onion)
494	Pumpkin leaves relish (onion)
495	Pumpkin leaves relish (small pumpkin, pumpkin flowers)
496	Pumpkin leaves relish (soda)
497	Pumpkin leaves relish (tomato)
498	Pumpkin leaves relish (tomato, cooking oil)
499	Pumpkin leaves relish (tomato, groundnut flour, soda)
4100	Pumpkin leaves relish (tomato, onion)
4101	Pumpkin leaves relish (tomato, onion, cooking oil)
4102	Pumpkin leaves relish (tomato, soda)
4104	Pumpkin leaves with cooking oil
4105	Pumpkin, boiled, Cucurbita maxima,(Dzungu lowiritsa)
4106	Rape leaves relish (cooking oil)
4107	Rape leaves relish (tomato)
4108	Rape leaves relish (tomato, cooking oil)
4109	Rape leaves relish (tomato, groundnut flour)
4110	Rape leaves relish (tomato, onion, cooking oil)
4111	Sweet potato leaves (amaranth, tomato, onions, cooking oil)
4112	Sweet potato leaves (groundnut flour)
4112	Sweet potato leaves, groundnut flour
4113	Sweet potato leaves relish (amaranth, tomato, cooking oil)
4113	Tomato soup (tomato, cooking oil)
4114	Sweet potato leaves relish (lemon)
4114	Tomato soup (tomato, onion)
4115	Sweet potato leaves relish (tomato)
4120	Tomato, cooked (supu)
4116	Sweet potato leaves relish (tomato, cooking oil)
4116	Tomato soup, (tomato, onion, cooking oil) (Supu wa tomato)
4117	Cassava leaves relish (tomato, onion)
4117	Sweet potato leaves relish (tomato, groundnut flour)
4118	Sweet potato leaves relish (tomato, onion)
4119	Sweet potato leaves relish (tomato, onion, cooking oil)
Animal foods
500	Antelope meat with tomato
501	Antelope meat with tomato, cooking oil
502	Beef offals with tomato, onion, cooking oil
504	Beef stew (ginger, tomato, onions)
505	Beef stew (tomato)
505	Beef, cooked (Nyama ya ng'ombe) with tomato
596	Beef stew, (tomato, cooking oil)
506	Beef, cooked (Nyama ya ng'ombe)
507	Beef stew, (tomato, onion, cooking oil) (Nyama ya ng'ombe yokazingira)
508	Bird (wild), roasted
509	Caterpillar, roasted, Imbrasia ertli,(Mphalabungu zootcha)
510	Catfish (boiled) with tomato
511	Chambo (fried/grilled) with tomato, onion
511	Chambo with tomato, onion
512	Chambo, grilled/roasted with tomato
513	Chicken back, hybrid, with tomato, cooking oil
514	Chicken back, meat with skin, local, cooked**
514	Chicken back, meat with skin, local, cooked/roasted**
515	Chicken breast, meat with skin, local, cooked**
516	Chicken breast, tomato, cooking oil
517	Chicken drumstick with tomato
518	Chicken drumstick with tomato, cooking oil
519	Chicken drumstick with tomato, onion, cooking oil
520	Chicken drumstick, meat with skin, local, cooked**
520	Chicken drumstick, meat with skin, local, cooked/roasted**
521	Chicken feet, meat with skin, local, cooked**
522	Chicken gizzard with tomato, cooking oil
523	Chicken gizzard, meat local, cooked**
524	Chicken head, meat with skin, local, cooked/roasted**
525	Chicken intestines, local, cooked**
526	Chicken liver, meat, local, cooked**
526	Chicken liver, meat, local, cooked/roasted**
527	Chicken liver, meat, local, cooked** (tomato, onion, cooking oil)
528	Chicken neck, meat with skin, local, cooked**
528	Chicken neck, meat with skin, local, cooked/roasted**
529	Chicken neck, tomato, cooking oil
530	Chicken stew with tomato
531	Chicken stew with tomato, cooking oil
532	Chicken stew with tomato, onion, cooking oil
533	Chicken thigh with tomato, onion
534	Chicken thigh, meat with skin, local, cooked**
534	Chicken thigh, meat with skin, local, cooked/roasted**
535	Chicken wing with tomato
536	Chicken wing, meat with skin, HYBRID, with cooking oil**
537	Chicken wing, meat with skin, local, cooked**
537	Chicken wing, meat with skin, local, cooked/roasted**
538	Chicken, whole, boiled with tomato, onion, cooking oil
539	Crabs (Nkhanu) fried with cooking oil
540	Crabs, boiled, (Nkhanu/Nkhalazowilitsa)
540	Crabs, dried (Nkhanu)
541	Egg, chicken, boiled, (Dziralankhuku lowilitsa)
541	Egg, chicken, scrambled, (Dzira lankhuku lokanya)
542	Eggs (boiled) with tomato, onion
543	Eggs (fried) with cooking oil
544	Eggs (fried) with pumpkin leaves, tomato, cooking oil
545	Eggs (fried) with tomato, cooking oil
546	Eggs (fried) with tomato, onion, cooking oil
547	Fish, (Anjolinjo) whole, sundried
547	Fish, (Mlamba wowamba) catfish, smoked
547	Fish, (Mlambawokazinga) catfish, fresh, fried
547	Fish, catfish, fresh, fried, (Mlambawokazinga)
593	Fish, (Chambo cha fuleshi) whole, fresh
548	Fish, (Chambo chowamba) whole, smoked
548	Fish, (Chambochouma) tilapia, whole, dried
548	Fish, tilapia, fresh, fried, (Chambochokazinga)
548	Fish, tilapia, fresh, grilled, (Chambochootcha)
593	Fish, whole, fresh, (Chambo cha fuleshi)
593	Fish, whole, fresh, Oreochromislidole, (Chambo cha fuleshi)
549	Fish, (Matemba a fuleshi) whole, fresh
550	Fish, (Usipa wa fuleshi) whole, fresh
550	Fish, (Usipaofutsa) whole, par-boiled, sun dried
550	Fish, (Usipawadzuwa) whole, sun dried
550	Fish, (Usipawowuma) whole, dried
550	Fish, whole, dried, (Usipawowuma)
550	Fish, whole, fresh, (Usipa wa fuleshi)
550	Fish, whole, par-boiled, sun dried, (Usipaofutsa)
550	Fish, whole, par-boiled, sun dried,Engraulicypris sardella, (Usipaofutsa)
550	Fish, whole, sun dried, (Usipawadzuwa) )
550	Fish, whole, sun dried,Engraulicypris sardella, (Usipawadzuwa)
550	Usipa, sundried (BONYA) with salt
551	Fish, (Utaka wa fuleshi) whole, fresh
551	Fish, (UTAKA) whole, fresh, Copadichromisinornatus, (Utaka wa fuleshi)
551	Fish, (Utaka), roasted
551	Fish, (Utakawadzuwa) whole, sun dried
551	Fish, (Utakawowamba) whole, smoked
551	Fish, whole, fresh, (Utaka wa fuleshi)
551	Fish, whole, smoked, (Utakawowamba)
551	Fish, whole, smoked,Copadichromis inornatus, (Utakawowamba)
551	Fish, whole, sun dried, (Utakawadzuwa)
552	Fish, whole, fresh, Rhamphochromisferox, (Mcheni wa fuleshi)
552	Fish, whole, fresh,Rhamphochromis esox, (Mcheni wafuleshi)
553	Goat meat with tomato, cooking oil
554	Goat meat with tomato, onion, cooking oil
555	Goat, meat, cooked (Nyama ya mbuzi)
555	Goat, meat, raw, (Nyama ya mbuzi)
556	Lake flies dry/roasted with tomato, cooking oil
557	Locust, raw, (Dzombe)
557	Locust, roasted, (Dzombe lokazinga)
558	Matemba (fish), tomato
558	Matemba (fish), with tomato
558	Mingaumodzi (sundried) with tomato
558	Mingaumodzi, sundried (tomato)
559	Matemba (fish), tomato, cooking oil
559	Matemba (fish), with tomato, cooking oil
559	Mingaumodzi (sundried) with tomato, cooking oil
559	Mingaumodzi with tomato, cooking oil
559	Mingaumodzi, sundried (tomato, cooking oil)
560	Matemba (fish), tomato, onion, cooking oil
560	Matemba (fish), with tomato, onion, cooking oil
560	Mingaumodzi (sundried) with tomato, onion, cooking oil
561	Matemba (fish), with cooking oil
561	Mbaba (fish), sundried, with tomato
562	Mbaba (fish), sundried, with tomato, cooking oil
563	Mbaba (fish), sundried, with tomato, onion, cooking oil
564	Mcheni, fresh (Mcheni wa fuleshi) with tomato, onion
565	Mcheni, fresh (Mcheni wa fuleshi) with tomato, onion, cooking oil
566	Millipede (Mbongololo)
567	Mouse meat with tomato, cooking oil
568	Mouse, cooked**
569	Pork meat with tomato, cooking oil
570	Pork with irish potatoes, tomato, onions, cooking oil
571	Pork with tomato, cooking oil
572	Pork, meat, cooked (Nyama yankhumba)
573	Rabbit stew, (Nyama ya kalulu yokazingira)
574	Samoosa, dough, raw
575	Slice of bread with fried egg (cooking oil)
576	Usipa (sundried) with groundnutflour, tomato, onion, cooking oil
577	Usipa, parboiled (BONYA) with tomato
577	Usipa, parboiled (tomato)
577	Usipa, parboiled (usipaofutsa) with tomato
577	Usipa, sundried (BONYA) with tomato
577	Usipa, sundried (Usipawadzuwa) with tomato
577	Usipa, sundried or smoked (BONYA) (tomato)
577	Usipa, sundried or smoked (tomato)
578	Usipa, parboiled (BONYA) with tomato, cooking oil
578	Usipa, parboiled (tomato, cooking oil)
578	Usipa, parboiled (usipaofutsa) with tomato, cooking oil
578	Usipa, sundried (Usipawadzuwa) with tomato, cooking oil
578	Usipa, sundried or smoked (tomato, cooking oil)
579	Usipa, parboiled (tomato, onion, cooking oil)
579	Usipa, parboiled (usipaofutsa) with tomato, onion, cooking oil
579	Usipa, sundried (Usipawadzuwa) with tomato, onion, cooking oil
579	Usipa, sundried or smoked (tomato, onion, cooking oil)
580	Usipa, sundried (BONYA) with cooking oil
580	Usipa, sundried or smoked (BONYA) (cooking oil)
581	Usipa, sundried (BONYA) with groundnut flour, tomato
581	Usipa, sundried or smoked (BONYA) (groundnut flour, tomato)
582	Usipa, sundried (BONYA) with tomato, onion
582	Usipa, sundried or smoked (BONYA) (tomato, onion)
583	Usipa, sundried (Usipawadzuwa) with onion, cooking oil
584	Usipa, sundried or smoked (BONYA) (groundnut flour)
585	Utaka, sundried (tomato)
585	Utaka, sundried or smoked (tomato)
586	Utaka, sundried (tomato, cooking oil)
586	Utaka, sundried or smoked (tomato, cooking oil)
587	Utaka, sundried (tomato, onion, cooking oil)
587	Utaka, sundried or smoked (tomato, onion, cooking oil)
588	Utaka, sundried or smoked (wheat flour, cooking oil)
589	Utaka, sundried or smoked, with cooking oil
589	Utaka, sundried with cooking oil
590	Zumba (wild bushmeat) mixed with tomato, cooking oil
591	Flying ants (Lipumi), raw
591	Termites, dry, Macrotermessubhyanlinus, (Ngumbi)
592	Fish, (Mcheniwadzuwa) whole, sun dried
Fruits
600	Apple, average, raw, (Apozi)
601	Apple, Custard, raw (Mpoza)**
602	Apple, Malay
603	Apple, Mexican, raw (Mazuku, cultivated)
604	Avocado, raw, peeled, Persea americana, (Peyala losenda)
605	Banana fritters, (Zitumbuwa)
606	Banana, fried, (Nthochi yokazinga)
607	Banana, unripe (green), boiled
607	Banana, white fleshed, raw, peeled, Musa paradisiaca, (Nthochi yoyela mkati yokupsya)
601	Custard apple, wild, Annonasenegalensis, (Mpoza)
609	Grenadilla fruit, raw**
610	Guava (pink fleshed)
610	Guava (white fleshed)
610	Guavas, Psidium guajava, (Gwafa)
611	Jujube, Ziziphus mauritiana, (Masau)
612	Lemon, raw, peeled, (Ndimulosenda)
613	Lemons and sugar
614	Loquats, wild, Uapaca kirkiana,(Masuku a mtchire)
614	Masuku fruit (uapaca kirkiana), raw**
615	Lychee, raw**
616	Mango, cooked**
616	Mango, ripe, (Mango)
617	Mango, green, (Mango)**
618	Ntheme Fruit (WILD), raw**
619	Orange, raw, peeled, Citrus sinensis,(Lalanje losenda)
620	Pawpaw, fresh, (Papaya)
621	Peach, raw, Prunus persica, (Pichesi)
622	Plantain, green, boiled, Musa paradisiaca, (Matochi)
623	Soursop, raw
624	Tamarind, fruit, raw, Tamarindusindica, (Bwemba)
625	Tangerine, raw**
626	Watermelon, raw, peeled, Citrulluslanatus, (Mavwende/Mavumbeosenda)
Dairy
701	Milk, powder, full fat, vitamin A, D and Fe enriched, (Mkaka ng'ombe wa ufa)
702	Yogurt
Misc.
800	Fizzes (ice pop drink)
801	Honey**
802	Juice, powder (Baks)**
803	Macadamia nuts**
804	Pizza (beef, tomato, onion, mayo) purchased
805	Puffs, (Ex. Kamba Puffs), processed**
806	Sugar
806	Sugar solution
807	Sugar Cane, raw**
Beverages
900	Beer (cassava flour, sorghum, bak's juice powder)
901	Beer (maize flour, sorghum)
902	Juice, baobab, homemade, (with sugar) (Juwisiwamalambe)
903	Juice, Nyika
904	Maize drink, Maheu**
905	Maize drink, Thobwa**
905	Maize drink, Thobwa** (purchased)
906	Milk, cow, whole, fresh, (Mkaka wang'ombe wa madzi)
907	Mojo (energy drink)
908	Soda, Coke**
909	Soda, Fanta**
910	Soda, Frozzy**
911	Soda, Squash**
915	Tea with creamer**
912	Tea**
913	Tea with ginger powder, sugar
914	Tea with milk and sugar*
914	Tea with milk and sugar**
915	Tea with milk**
916	Tea with sugar**
917	Tea with sugar, lemon
919	Thobwa (homemade) with cassava flour, sorghum
920	Thobwa (homemade) with maize flour, sorghum, maize grains, juice packet
921	Thobwa (homemade) with whole maize flour, sorghum

## Sheet: Dry Season
HH.ID	FC.1km	FC.500m	north.south	edu.lvl	hh.size	hh.mpi	no.acres.cult	TLU	crop.count	treeuse.food	food.trees	mango.yn	ban.yn	pap.yn	avo.yn	guava.yn	VitA.MSM.NAR	Iron.MSM.NAR	Zinc.MSM.NAR	Folate.MSM.NAR	MAR		Variable codes
3	0.348782	0.027535	1	Secondary	7	0.666667	1	0.03	4	1	7	1	1	0	1	0	1	0.735711	1	0.773211	0.87723		FC.1km	Percentage of tree cover within a 1km radius of the household (Reiner et al., 2023)
4	0.327929	0.318316	1	Primary	6	0.5	1.5	0.22	5	1	2	1	1	0	0	0	1	0.708139	1	0.985827	0.923492		FC.500m	Percentage of tree cover within a 500m radius of the household (Reiner et al., 2023)
6	0.444765	0.401775	1	Primary	7	0.5	2.25	0.06	4	1	4	0	1	1	0	1	1	0.723651	1	0.847849	0.892875		north.south	Study region
7	0.311063	0.476561	1	Primary	8	0.166667	2	0.28	8	1	6	1	1	0	1	1	1	0.826602	1	0.653618	0.870055		edu.lvl	Level of education obtained by the respondent (note: in categories 'Diploma' and 'Secondary' were collapsed for the analysis)
8	0.310158	0.470371	1	Primary	12	0.166667	3	0.22	3	1	5	1	1	0	0	0	0.853904	0.607337	1	0.590781	0.763005		hh.size	Number of people living in the household
9	0.30739	0.491162	1	Primary	7	0.333333	1	0.6	4	1	3	1	0	0	1	0	0.612528	0.645364	1	0.396323	0.663554		hh.mpi	Multidimensional Poverty Index (MPI) living standard dimension (0-1) (Alkire & Santos, 2014)
10	0.297858	0.00903701	1	Secondary	14	0.5	4.75	0.4	7	1	8	1	1	0	1	1	1	0.870433	1	0.528591	0.849756		no.acres.cult	Number of acres cultivated in the last growing season (2021) by the household
11	0.291985	0.481626	1	Primary	5	0.166667	1.25	0.4	10	1	6	0	0	1	1	1	1	0.380307	0.857311	0.574671	0.703072		TLU	Livestock holdings, measure in tropical livestock units (FAO, 2018)
12	0.306154	0.0110606	1	Secondary	6	0.666667	1	0	4	1	4	1	0	1	0	0	0.730187	0.692241	0.297084	0.303974	0.505872		crop.count	Number of crops cultivated by the household in the last growing season (2021)
13	0.307848	0.256625	1	Primary	4	0.5	2	0.28	6	1	3	0	0	1	0	0	1	1	0.878579	0.656944	0.883881		treeuse.food	Whether or not the household sources food from trees on or around (within 15 m) of their farmland
14	0.309144	0.0394018	1	Secondary	6	0.666667	5.5	0	3	1	3	1	1	0	0	0	1	1	1	0.713942	0.928485		mango.yn	If the household reported growing mango trees (0 = No, 1 = Yes)
15	0.3206	0.419634	1	Primary	4	0.5	2	0.19	8	1	5	1	1	1	1	0	1	0.993946	1	0.437657	0.857901		ban.yn	If the household reported growing banana trees (0 = No, 1 = Yes)
16	0.357617	0.295484	1	Primary	5	0.5	2.5	0.25	2	1	4	1	0	0	1	0	0.937739	0.292837	0.784618	0.337677	0.588218		pap.yn	If the household reported growing papaya trees (0 = No, 1 = Yes)
17	0.322115	0.248133	1	Primary	8	0.166667	2	0	3	1	5	1	0	0	1	1	1	0.299031	0.628711	0.496892	0.606159		avo.yn	If the household reported growing avocado trees (0 = No, 1 = Yes)
18	0.356842	0.260496	1	Primary	6	0.833333	1	0.15	5	1	4	1	1	1	0	0	0.731719	1	0.769438	0.614587	0.778936		guava.yn	If the household reported growing guava trees (0 = No, 1 = Yes)
20	0.512731	0.210763	1	Primary	10	1	1.25	0.42	4	1	3	1	0	0	0	1	1	1	0.768225	0.743473	0.877925		food.trees	The number of unique food tree species cultivated by the household
21	0.594529	0.20264	1	Primary	6	0.666667	1	0.16	3	1	5	1	0	1	0	0	0.931443	1	0.667533	0.404054	0.750757		VitA.MSM.NAR	Nutritional adequacy ratio (0-1) for vitamin A intake relative to recommended intake (see Table S1)
22	0.592355	0.210438	1	Primary	7	0.833333	1	0	2	1	5	1	1	1	1	0	1	0.431963	1	0.627142	0.764776		Iron.MSM.NAR	Nutritional adequacy ratio (0-1) for iron intake relative to recommended intake (see Table S1)
23	0.60534	0.207984	1	Primary	7	1	0.5	0	3	1	7	1	1	1	1	1	1	0.455129	1	0.355141	0.702567		Zinc.MSM.NAR	Nutritional adequacy ratio (0-1) for zinc intake relative to recommended intake (see Table S1)
24	0.595874	0.206572	1	Primary	5	0.833333	0.5	0	2	1	4	1	0	1	0	0	1	1	0.837063	0.632196	0.867315		Folate.MSM.NAR	Nutritional adequacy ratio (0-1) for folate intake relative to recommended intake (see Table S1)
25	0.438571	0.288757	1	Primary	4	0.333333	1	0	3	1	0	0	0	0	0	0	1	0.912785	0.574738	0.279134	0.691664		MAR	Mean Adequacy Ratio: the average NAR across vitamin A, zinc, iron, and folate intakes
27	0.491136	0.284747	1	Primary	4	0.333333	3	0.25	3	1	1	1	0	0	0	0	1	0.948841	0.900086	0.398165	0.811773
29	0.329741	0.390433	1	Primary	8	0.666667	1	0.01	3	1	5	1	1	1	1	0	1	0.834972	1	0.687842	0.880704
30	0.324658	0.346187	1	Primary	4	0.833333	0	0	1	1	2	1	1	0	0	0	0.547701	0.669646	0.817301	0.401721	0.609092
31	0.30605	0.0388569	1	Secondary	5	0.666667	1	0.02	6	1	4	1	1	0	0	1	1	1	1	0.75795	0.939487
32	0.248663	0.0379927	1	Secondary	8	0.5	1.5	0.07	7	1	5	1	1	0	1	0	1	1	1	0.618894	0.904723
33	0.260273	0.0367232	1	Secondary	8	0.166667	4	0.35	6	1	5	1	1	1	1	0	1	0.483653	1	0.625489	0.777286		References
34	0.255081	0.502838	1	Primary	6	0.333333	3.5	0.08	6	1	5	1	0	1	1	0	1	1	1	0.798236	0.949559		Alkire, S., & Santos, M. J. (2014). Measuring Acute Poverty in the Developing World: Robustness and Scope of the Multidimensional Poverty Index. World Development, 59, 251–274. https://doi.org/10.1016/j.worlddev.2014.01.026
35	0.26081	0.488098	1	Primary	5	0.5	2	0	4	1	5	1	0	1	1	0	0.840381	1	0.884544	0.549976	0.818725		FAO. (2018). Guidelines on methods for estimating livestock production and productivity. Rome.
36	0.265795	0.306236	1	Primary	6	0.166667	1.5	0.19	3	1	5	1	1	1	0	0	1	1	1	0.935438	0.983859		Reiner, F., Brandt, M., Tong, X., et al. (2023). More than one quarter of Africa's tree cover found outside areas previously classified as forest. Nature Communications (2023). preprint available at https://www.researchsquare.com/article/rs-1816495/v2
39	0.321571	0.0353844	1	Secondary	7	0.333333	3	0.1	4	1	4	1	1	1	0	0	1	0.536992	1	0.620816	0.789452
40	0.312142	0.0348108	1	Secondary	6	0.166667	2.5	0.2	5	1	5	1	1	0	1	0	1	0.628231	1	0.752509	0.845185
41	0.350605	0.300168	1	Primary	6	0.666667	1	0	5	1	2	1	1	0	0	0	1	0.676735	1	0.445935	0.780667
42	0.37614	0.285064	1	Primary	6	0.166667	2	0.12	5	1	5	1	1	0	1	1	1	0.894	1	1	0.9735
43	0.383057	0.32795	1	Primary	7	0.333333	2	0.1	5	1	8	1	1	1	1	1	1	1	1	0.944895	0.986224
44	0.401088	0.290121	1	Primary	7	0.5	0.5	0	5	1	5	1	1	0	0	1	1	1	0.682508	0.599841	0.820587
45	0.309958	0.0240034	1	Secondary	4	0.333333	3	0.27	4	1	4	1	0	1	1	0	1	0.555062	1	0.500369	0.763858
46	0.341631	0.0208428	1	Secondary	9	0.333333	2	0.28	5	1	2	1	0	1	0	0	1	0.60249	0.684562	0.459264	0.686579
47	0.274785	0.365842	1	Primary	6	0.333333	1	0.08	2	1	3	1	0	0	0	0	0.945449	0.512877	1	0.366207	0.706133
49	0.349788	0.385695	1	Primary	11	0.833333	1	0.07	2	1	4	1	1	0	1	1	1	0.461294	1	0.382049	0.710836
50	0.508777	0.314286	1	Primary	7	0.666667	1	0.17	2	0	0	0	0	0	0	0	0.777352	0.923481	0.70639	0.462027	0.717313
51	0.580198	0.338109	1	Primary	7	0.833333	1	0.15	4	1	4	1	1	1	1	0	1	1	1	0.540619	0.885155
52	0.589111	0.335845	1	Primary	5	1	0.5	0.01	2	1	6	1	1	1	1	1	1	0.51058	0.793651	0.485348	0.697395
53	0.391544	0.328574	1	Primary	8	0.666667	2	0.1	3	1	3	1	1	0	1	0	1	1	0.616831	0.681082	0.824478
54	0.3515	0.357679	1	Primary	4	0.833333	2	0.04	2	1	1	0	1	0	0	0	1	0.517762	1	0.673955	0.797929
55	0.346777	0.0332463	1	Secondary	15	0.666667	0.5	0	2	1	1	0	1	0	0	0	1	0.336567	0.557379	0.368528	0.565618
56	0.313856	0.334257	1	Primary	6	0.5	1	0.02	1	1	1	0	1	0	0	0	1	0.881124	0.746514	0.507026	0.783666
57	0.305531	0.0371186	1	Secondary	7	0.5	1	0.05	5	1	1	0	1	0	0	0	0.959956	0.952384	1	0.553333	0.866418
59	0.295772	0.287759	1	Primary	10	0.333333	1	0.18	3	1	1	0	1	0	0	0	0.811118	0.403214	0.736221	0.271685	0.555559
60	0.272215	0.339569	1	Primary	4	0.666667	1	0.13	2	1	1	0	0	0	1	0	1	0.489203	0.93135	0.676914	0.774367
61	0.307454	0.0321599	1	Secondary	7	0.333333	0.5	0.06	2	1	2	1	0	0	1	0	0.557841	1	0.525308	0.490427	0.643394
62	0.351969	0.224741	1	Primary	6	0.5	2	0.05	2	1	1	0	1	0	0	0	0.95435	1	0.888718	0.458513	0.825395
65	0.355003	0.032288	1	Secondary	3	0.833333	1.5	0.04	3	1	0	0	0	0	0	0	1	0.54279	0.936424	0.625563	0.776194
66	0.349178	0.233518	1	Primary	7	0.833333	0.5	0	3	1	4	1	1	1	1	0	0.565752	0.657723	0.48579	0.265584	0.493712
68	0.362986	0.257387	1	Primary	3	0.333333	1	0	2	1	1	0	0	0	1	0	0.923642	0.435955	0.495564	0.456544	0.577926
69	0.409296	0.282588	1	Primary	17	1	2	0	2	1	4	1	1	0	1	0	0.867797	0.768796	1	0.429507	0.766525
70	0.602269	0.254737	1	Primary	8	0.666667	0.5	0.1	2	1	6	1	1	1	1	1	0.683612	0.866116	0.518085	0.337891	0.601426
71	0.589368	0.492542	1	Primary	6	0.666667	1	0.01	2	1	4	1	1	0	1	0	1	0.307344	0.66355	0.394823	0.591429
72	0.590263	0.466993	1	Primary	11	0.833333	0.25	0	2	0	0	0	0	0	0	0	1	0.214348	0.411605	0.309431	0.483846
73	0.561492	0.471634	1	Primary	4	1	0.75	0	2	1	3	1	0	0	1	0	1	0.431359	0.955565	0.419328	0.701563
74	0.504747	0.0212709	1	Secondary	5	0.5	2	0.2	4	1	3	1	1	0	1	0	1	0.583914	1	0.717755	0.825417
75	0.623663	0.443921	1	Primary	4	0.666667	1	0.05	2	1	3	1	1	0	0	0	1	0.808627	0.301211	0.326285	0.609031
76	0.488996	0.425493	1	Primary	34	0.833333	2	0.15	3	1	3	1	1	0	0	0	0.869172	0.897041	0.62662	0.386396	0.694807
78	0.358964	0.595278	1	Primary	6	0.833333	3	0.04	3	1	3	1	0	0	1	0	0.916345	0.386454	1	0.26117	0.640992
79	0.623567	0.396302	1	Primary	4	1	1	0.06	2	0	0	0	0	0	0	0	1	0.825874	1	0.972653	0.949632
80	0.499176	0.338414	1	Primary	7	0.833333	2	0.1	2	1	2	1	1	0	0	0	0.848341	0.558932	1	0.665597	0.768218
81	0.348589	0.595117	1	Primary	8	0.666667	0.5	0	2	1	2	1	0	0	0	0	0.642071	0.207826	0.822648	0.277343	0.487472
82	0.499176	0.35817	1	Primary	6	0.666667	1	0.05	5	1	2	1	1	0	0	0	1	0.273063	0.635756	0.404793	0.578403
83	0.026622	0.339726	1	Primary	6	0.5	4	0.65	5	1	4	1	0	0	0	0	1	0.69531	1	0.677792	0.843276
84	0.435356	0.35817	1	Primary	12	0.666667	3	0.16	4	1	4	1	1	0	0	0	1	0.741027	1	0.691211	0.858059
86	0.443712	0.0228349	1	Secondary	15	0.833333	1.5	0.07	2	1	2	1	1	0	0	0	0.916717	1	0.939581	0.359935	0.804058
87	0.427687	0.0166921	1	Primary	10	0.5	2	0.08	3	1	4	1	1	1	1	0	0.687183	0.715298	0.66142	0.375403	0.609826
88	0.413803	0.390088	1	Primary	8	0.666667	1.5	0.05	3	1	3	1	0	0	0	0	0.692879	0.999141	0.657507	0.249202	0.649682
89	0.416444	0.0203903	1	Secondary	3	0.666667	3	0.11	4	1	4	1	1	0	0	0	1	0.448777	0.941908	0.455558	0.711561
90	0.42104	0.411339	1	Primary	7	0.5	1.25	0.07	3	1	5	1	1	0	1	0	1	0.328955	0.881479	0.404073	0.653627
91	0.414679	0.396688	1	Primary	9	0.5	1.5	1.05	4	1	4	1	1	0	0	0	1	1	0.76502	0.521185	0.821551
92	0.363425	0.330724	1	Primary	6	0.5	2	0.02	5	1	5	1	0	1	1	0	1	0.299153	1	0.33085	0.657501
93	0.348895	0.314355	1	Primary	5	0.5	0.5	0	4	1	6	1	1	0	1	0	0.645207	0.899758	0.455959	0.261132	0.565514
94	0.358827	0.310317	1	Primary	7	0.333333	2	0.1	5	1	6	1	1	0	1	0	1	0.491846	0.993108	0.580991	0.766486
96	0.499176	0.331084	1	Primary	6	1	1.5	0.01	2	1	4	1	1	0	1	0	1	0.593575	0.977074	0.658628	0.807319
98	0.244235	0.028158	1	Secondary	5	0.833333	1.5	0.04	4	1	2	1	1	0	0	0	1	0.586864	1	0.419837	0.751675
100	0.23008	0.322492	1	Primary	7	0.5	2	0.1	5	1	3	1	0	0	1	0	1	0.454368	1	0.359478	0.703461
101	0.503683	0.306904	1	Primary	12	0.5	3	0.18	6	1	9	1	1	1	1	1	0.951314	1	0.815548	0.617194	0.846014
102	0.517312	0.0176788	1	Secondary	7	0.5	3	0.1	7	1	8	1	1	0	1	1	1	0.59775	1	0.637337	0.808772
103	0.405003	0.358693	1	Primary	10	0.833333	1.5	0.05	4	1	4	1	1	1	0	0	1	1	0.875655	0.546524	0.855545
104	0.328029	0.35817	1	Primary	6	0.333333	3.5	0.71	6	1	3	1	0	0	1	0	1	0.625293	1	0.643807	0.817275
105	0.337236	0.252625	1	Primary	7	0.666667	3	0.67	6	1	9	1	1	0	1	1	1	1	0.722217	0.463912	0.796532
106	0.338839	0.021318	1	Secondary	4	0.333333	1	0.07	3	1	2	0	1	0	1	0	1	0.85866	1	0.491211	0.837468
107	0.334296	0.231255	1	Primary	6	1	0.5	0.08	2	1	1	1	0	0	0	0	1	0.473408	1	0.389717	0.715781
108	0.408237	0.305587	1	Primary	8	0.5	3.5	0.45	8	1	9	0	1	1	1	1	1	1	0.998263	0.447478	0.861435
109	0.436775	0.366436	1	Primary	5	0.833333	1.2	0.67	4	1	6	0	1	1	0	0	1	1	1	0.619737	0.904934
110	0.484031	0.254495	1	Primary	12	0.5	1.5	0.03	5	1	7	1	1	0	0	0	1	0.380627	0.745934	0.441913	0.642118
111	0.407932	0.325219	1	Primary	5	0.666667	1	0.1	5	1	6	1	1	0	1	0	1	1	0.791581	0.465347	0.814232
112	0.416137	0.275343	1	Primary	7	0.333333	4	0.05	5	1	8	1	1	0	1	0	1	1	0.723172	0.417972	0.785286
113	0.435894	0.0119451	1	Secondary	8	0.333333	2	0.5	5	1	8	1	1	0	1	0	1	0.807292	1	0.693197	0.875122
114	0.47007	0.334005	1	Primary	11	0.666667	1.5	0.15	5	1	5	1	1	1	0	1	1	0.638118	0.71377	0.266986	0.654718
115	0.477293	0.0119477	1	Secondary	4	0.166667	1.25	0.04	4	1	5	1	1	1	0	0	0.256747	0.439771	0.46501	0.375956	0.384371
116	0.475967	0.330239	1	Primary	7	0.333333	2	1	5	1	4	1	1	0	0	0	1	0.988858	1	0.553864	0.88568
117	0.480926	0.0154857	1	Secondary	7	0.333333	7	0.83	6	1	8	1	1	0	1	1	1	0.77733	1	0.648578	0.856477
118	0.388823	0.298755	1	Primary	4	0.666667	0.75	0.1	5	1	3	1	0	0	1	0	1	0.531084	0.833773	0.455349	0.705051
120	0.364593	0.280331	1	Primary	3	0.5	1.5	0.03	3	1	5	1	1	0	0	1	0.510005	0.550011	0.576545	0.250981	0.471885
123	0.198917	0.368104	1	Primary	6	0.666667	3	0.24	6	1	1	0	1	0	0	0	1	1	0.702543	0.671561	0.843526
124	0.225085	0.323185	1	Primary	4	0.666667	2	0.2	6	1	5	1	1	1	1	0	1	1	0.890441	0.717936	0.902094
125	0.23681	0.0131841	1	Secondary	6	0.666667	2	0	8	1	3	1	1	0	1	0	1	0.441986	0.669402	0.335115	0.611626
126	0.285621	0.346173	1	Primary	5	0.333333	2.5	0.95	4	1	3	1	0	1	1	0	1	0.325813	0.695941	0.391533	0.603322
127	0.282034	0.429168	1	Primary	5	0.833333	4	0.04	5	1	2	1	1	0	0	0	1	0.38927	1	0.576055	0.741331
128	0.256122	0.336627	1	Primary	7	0.666667	1	0.07	2	1	1	1	0	0	0	0	1	0.352758	0.215155	0.218708	0.446655
129	0.25184	0.0119131	1	Secondary	7	0.833333	1	0.09	3	1	4	0	1	1	0	0	1	0.524206	0.503459	0.280721	0.577096
130	0.269441	0.0116032	1	Secondary	5	0.666667	2.25	0.09	7	1	3	1	1	0	0	0	1	0.398583	0.990876	0.518223	0.72692
131	0.217309	0.269918	1	Primary	7	0.666667	1.25	0.1	5	1	6	1	1	1	1	1	1	0.705457	1	0.71265	0.854527
132	0.215638	0.28784	1	Primary	7	0.833333	1	0.3	5	1	4	1	1	1	0	1	1	0.577352	1	0.76592	0.835818
133	0.224999	0.0137635	1	Secondary	4	0.333333	1	0.2	5	1	4	1	1	1	0	0	1	1	1	1	1
134	0.210428	0.297322	1	Primary	6	0.666667	2.5	0	5	1	6	1	1	1	1	1	1	0.568897	1	0.694885	0.815945
135	0.137615	0.0132295	1	Secondary	5	0.333333	2	0.2	2	1	8	1	0	1	0	1	1	0.695321	1	0.77771	0.868258
136	0.143238	0.351383	1	Primary	6	0.666667	1	0	1	1	3	1	1	0	1	0	1	0.629881	1	0.704911	0.833698
138	0.143058	0.287097	1	Primary	7	0.333333	2.25	0.45	8	1	4	1	1	0	1	1	1	1	1	1	1
139	0.16184	0.217354	1	Primary	5	0.333333	2.25	0	6	1	3	1	1	1	0	0	1	0.964604	1	1	0.991151
140	0.166041	0.212368	1	Primary	5	0.333333	0.75	0.08	5	1	1	1	0	0	0	0	1	0.601523	1	0.722654	0.831044
141	0.143023	0.22341	1	Primary	3	0.333333	2	0.53	5	1	8	1	1	0	0	1	0.990171	1	0.650056	0.576284	0.804128
142	0.161639	0.00973602	1	Secondary	4	0.5	1	0	2	1	2	1	0	0	0	0	1	0.670412	1	0.826746	0.87429
143	0.285279	0.445507	1	Primary	6	0.5	1	0.03	3	1	1	0	1	0	0	0	1	0.516975	0.91059	0.501677	0.732311
144	0.235894	0.444278	1	Primary	8	0.166667	1.5	0.5	4	1	4	1	1	0	1	0	1	0.764995	1	0.849619	0.903653
145	0.253936	0.396731	1	Primary	6	0.666667	3	0.32	4	1	5	1	1	1	1	0	1	1	1	1	1
148	0.277558	0.329544	1	Diploma	6	0.333333	3	0.11	5	1	5	1	0	0	1	1	1	1	1	1	1
149	0.281007	0.0313689	1	Secondary	8	0.333333	2.5	0.2	4	1	5	1	1	0	1	1	1	1	1	1	1
150	0.270456	0.017933	1	Secondary	8	0.833333	1.75	0.07	4	1	4	1	1	1	0	0	1	0.50706	0.87998	0.748179	0.783805
152	0.302641	0.399106	1	Primary	3	0.666667	1	0.16	5	1	3	0	1	0	1	0	1	0.471042	0.451849	0.448382	0.592818
153	0.355826	0.409272	1	Primary	6	0.333333	1	0.06	4	1	6	1	0	1	1	0	1	0.51405	0.811023	0.613246	0.73458
154	0.22814	0.00804399	1	Secondary	7	0.666667	0.5	0	2	0	0	0	0	0	0	0	1	0.976374	1	0.91541	0.972946
155	0.2319	0.0074224	1	Secondary	5	0.166667	3	1.8	7	1	7	1	1	1	0	1	1	1	1	1	1
157	0.198904	0.254341	1	Primary	7	0.5	1	0.04	2	1	3	1	1	0	1	0	0.912266	0.443172	1	0.39534	0.687695
158	0.177366	0.00742404	1	Secondary	3	0.5	2	0.06	3	1	8	1	0	1	1	1	1	0.851027	1	0.717929	0.892239
159	0.281762	0.00758816	1	Secondary	7	0.333333	3	0.09	4	1	5	1	0	1	0	1	1	0.896726	1	0.618341	0.878767
160	0.263405	0.26068	1	Primary	6	0.333333	2	0.2	5	1	5	1	0	0	1	1	1	1	1	1	1
161	0.254106	0.273568	1	Primary	5	0.5	1	0.03	2	1	2	1	0	0	0	0	0.669342	0.371928	1	0.499867	0.635285
162	0.155567	0.238909	1	Primary	10	0.333333	1	0.12	5	1	6	1	1	0	1	0	0.762854	0.912802	0.869512	0.401206	0.736593
163	0.149052	0.173804	1	Primary	8	0.166667	3.5	0.3	3	1	5	1	1	0	1	0	1	1	1	1	1
164	0.134042	0.162892	1	Primary	4	0.333333	1.5	0	3	1	5	1	1	0	1	1	1	0.457997	1	0.587834	0.761458
165	0.14478	0.00763207	1	Secondary	9	0.5	1	0.3	6	1	3	1	1	1	0	0	0.658043	0.431193	1	0.435749	0.631246
166	0.151773	0.165514	1	Primary	6	0.5	0.5	0.04	1	1	5	1	1	1	1	0	1	0.38743	0.756264	0.501315	0.661252
167	0.155042	0.137445	1	Primary	5	0.666667	2	0.01	5	1	4	1	1	1	0	0	1	1	1	0.774686	0.943672
168	0.146492	0.131029	1	Primary	8	0.333333	1	0.01	4	1	4	1	1	0	1	0	1	0.788958	0.688175	0.738348	0.80387
169	0.200885	0.13893	1	Primary	5	0.333333	1	0.05	4	1	4	1	1	0	0	1	1	0.584811	1	0.793357	0.844542
171	0.188121	0.139013	1	Primary	8	0.333333	2	0.05	3	1	3	1	0	0	1	1	1	1	0.820695	0.795467	0.90404
172	0.240164	0.362744	1	Primary	5	0.833333	1	0.03	5	1	7	1	1	1	1	0	1	0.953282	0.608822	0.524242	0.771587
173	0.299106	0.270991	1	Primary	10	0.5	1.5	0.11	5	1	5	1	1	1	1	0	0.947277	0.453633	0.790059	0.492057	0.670756
174	0.292624	0.0359822	1	Secondary	4	0.5	1.5	0.07	4	1	5	1	0	1	1	0	1	0.701828	1	0.850354	0.888045
177	0.228616	0.040815	1	Secondary	9	0.166667	1	0.15	3	1	4	0	0	0	1	0	1	0.967274	0.695886	0.506239	0.79235
178	0.35292	0.295651	1	Primary	4	0.666667	0.5	0.07	2	1	0	0	0	0	0	0	1	0.484421	0.907957	0.692808	0.771297
179	0.252051	0.0316783	1	Secondary	4	0.333333	2.5	0.04	2	1	4	1	0	1	1	0	1	0.773945	1	0.902909	0.919214
180	0.247944	0.0314374	1	Secondary	6	0.666667	1	0.1	3	1	1	1	0	0	0	0	0.504411	0.864173	0.72912	0.408859	0.626641
181	0.246926	0.253058	1	Primary	5	0.5	1	0	3	1	3	1	0	0	1	0	0.583531	0.493245	0.478671	0.334578	0.472506
183	0.318871	0.0308445	1	Secondary	8	0.333333	2	0.1	1	1	1	1	0	0	0	0	1	1	0.580549	0.557364	0.784478
184	0.296692	0.0326834	1	Secondary	8	0.166667	0	0.03	1	0	0	0	0	0	0	0	1	0.714478	1	0.556246	0.817681
185	0.29961	0.0334425	1	Secondary	7	0.666667	1	0	3	1	2	1	1	0	0	0	0.7999	0.372574	1	0.383504	0.638994
186	0.293445	0.0244437	1	Secondary	8	0.5	0.25	0	2	0	0	0	0	0	0	0	0.295344	0.57694	0.438182	0.37195	0.420604
187	0.130056	0.250819	1	Primary	7	0.333333	2	0.03	2	1	1	0	1	0	0	0	1	0.389158	0.756829	0.410183	0.639042
188	0.131018	0.0238682	1	Secondary	8	0.5	1	0.06	2	1	1	0	1	0	0	0	0.601498	0.767778	0.644288	0.435726	0.612322
191	0.174104	0.248584	1	Primary	4	0.666667	1.75	0	2	0	0	0	0	0	0	0	1	0.406462	0.752552	0.475263	0.658569
192	0.177096	0.0236378	1	Secondary	4	0.666667	0.5	0.04	2	1	4	1	1	1	1	0	1	0.654207	1	0.823803	0.869503
193	0.17516	0.393882	1	Primary	8	0.166667	1	0.03	1	1	1	0	1	0	0	0	0.720475	0.370544	1	0.345972	0.609248
195	0.308112	0.38055	1	Primary	4	0.166667	3	0.1	3	1	2	1	0	0	0	0	1	1	0.747877	0.828349	0.894057
196	0.301724	0.204103	1	Primary	5	0.666667	1	0.71	3	1	3	1	1	0	1	0	1	1	1	0.943448	0.985862
197	0.29957	0.228236	1	Primary	4	0.833333	1.5	0.02	3	1	1	1	0	0	0	0	1	1	0.680908	0.591566	0.818119
198	0.295955	0.152348	1	Primary	3	0.833333	1	0	3	1	0	0	0	0	0	0	1	0.660716	1	0.725311	0.846507
199	0.301509	0.166319	1	Primary	3	0.666667	0.5	0.03	2	1	1	1	0	0	0	0	1	0.798809	1	0.921608	0.930104
200	0.196709	0.277697	1	Primary	5	0.5	2	0.02	2	1	1	0	1	0	0	0	0.513567	0.544724	1	0.637978	0.674067
201	0.190682	0.258296	1	Primary	7	0.5	2	0.33	2	1	2	1	0	0	1	0	0.993534	0.37692	0.94889	0.480123	0.699867
202	0.221462	0.0255026	1	Secondary	5	0.666667	1	0.09	3	1	1	1	0	0	0	0	1	1	0.585171	0.766848	0.838005
203	0.199578	0.253963	1	Primary	6	0.5	1	0.01	3	1	6	1	1	0	1	1	0.774426	1	0.673999	0.525754	0.743545
204	0.292684	0.505661	1	None	2	0.666667	0.5	0	3	1	4	1	1	0	0	0	0.748356	0.469952	1	0.764168	0.745619
205	0.29844	0.140648	1	Primary	4	0.666667	1.5	0	3	1	3	1	1	1	0	0	0.82735	1	0.389477	0.510683	0.681877
206	0.291711	0.120728	1	Primary	4	0.666667	0.5	0	2	1	3	1	1	0	0	0	1	0.565102	1	0.675589	0.810173
207	0.290986	0.15513	1	Primary	3	0.666667	0.8	0	2	1	4	0	1	0	0	1	0.625766	0.661936	0.602776	0.302247	0.548181
208	0.363572	0.0262474	1	Secondary	3	0.666667	2	0	5	1	4	0	0	0	1	0	0.857258	0.573931	1	0.479803	0.727748
209	0.159509	0.141102	1	Primary	7	0.833333	1.5	0.05	2	1	3	1	0	0	0	0	1	0.688489	1	0.820427	0.877229
210	0.150998	0.14721	1	Primary	6	0.5	1	0.04	2	1	3	1	0	0	1	0	0.883734	1	0.867835	0.445063	0.799158
211	0.155769	0.145716	1	Primary	4	0.666667	1	0	2	1	1	1	0	0	0	0	1	0.311032	0.491512	0.245569	0.512028
212	0.208508	0.142265	1	Primary	8	0.666667	7	0.5	4	1	3	0	1	1	1	0	1	0.620362	0.988845	0.56421	0.793354
213	0.142053	0.207345	1	Primary	8	0.5	0.5	0.4	2	1	2	0	0	0	1	0	0.935596	0.308011	1	0.374414	0.654505
214	0.141243	0.161066	1	Primary	15	0.5	2.5	0.3	5	1	7	1	0	1	1	1	1	1	0.729362	0.786397	0.87894
216	0.136091	0.297104	1	Primary	3	0.666667	1	0.1	3	1	3	0	1	1	0	0	1	0.459009	0.950779	0.566833	0.744155
217	0.13691	0.248519	1	Primary	7	0.166667	3	0.15	2	1	2	0	1	0	0	0	1	0.458831	0.931448	0.672489	0.765692
218	0.179233	0.229877	1	Primary	8	0.666667	1	0	3	1	3	1	1	0	1	0	1	0.480061	0.928828	0.544037	0.738232
219	0.175774	0.285557	1	Primary	8	0.333333	3	0.12	2	1	4	1	1	0	1	0	1	0.399521	0.902525	0.528274	0.70758
223	0.185533	0.39805	1	Primary	6	0.5	0.5	0.05	2	1	2	1	0	0	1	0	1	0.427234	0.643911	0.543435	0.653645
224	0.185589	0.362765	1	Primary	7	0.5	1	0.03	3	1	6	1	1	1	1	0	0.97036	0.289433	0.754705	0.35942	0.593479
225	0.18417	0.355926	1	Primary	6	0.5	2	0	3	1	1	1	0	0	0	0	1	0.284734	0.479961	0.364348	0.532261
226	0.183922	0.352412	1	Primary	5	0.5	1.5	1.45	4	1	5	0	0	1	1	1	1	0.791623	1	1	0.947906
227	0.183922	0.398651	1	Primary	8	0.5	1	0.03	2	1	5	1	1	0	1	0	1	1	0.510851	0.539177	0.762507
228	0.212655	0.0260494	1	Secondary	3	0.833333	1.5	0.58	4	1	3	1	1	0	0	1	1	0.772329	1	0.652202	0.856133
229	0.214162	0.365661	1	Primary	5	0.833333	1	0.05	3	1	3	0	0	0	1	1	1	0.480659	1	0.405726	0.721596
230	0.188799	0.320995	1	Primary	8	0.666667	1	0.02	2	1	2	1	0	0	0	1	1	0.564826	0.919244	0.755022	0.809773
231	0.212453	0.310026	1	Primary	4	0.666667	3.5	0.08	10	1	3	1	1	1	0	0	0.905095	0.768943	0.637309	0.431846	0.685798
232	0.184332	0.143777	1	Primary	10	0.333333	1.5	0.27	2	1	3	1	1	0	1	0	1	0.531558	1	0.405021	0.734145
234	0.203571	0.116787	1	Primary	9	0.5	2	0.16	3	1	10	1	1	1	1	0	1	0.974217	0.585223	0.528955	0.772099
235	0.151394	0.164217	1	Primary	4	1	2	0.21	5	1	3	1	1	0	0	1	0.269313	1	0.996683	1	0.816499
236	0.152416	0.166849	1	Primary	5	0.666667	2	0.07	3	1	3	1	0	0	1	1	1	0.412448	0.730627	0.425778	0.642213
238	0.24531	0.161129	1	Primary	6	0.833333	0.5	0.01	4	1	4	1	1	0	0	1	1	0.485831	0.987861	0.683516	0.789302
239	0.151351	0.399121	1	Primary	8	0.5	1.5	0.03	5	1	2	1	1	0	0	0	1	0.787069	1	0.968309	0.938845
242	0.13749	0.3379	1	Diploma	5	0.166667	1	0.05	4	1	2	1	0	1	0	0	1	0.654051	1	0.572718	0.806692
243	0.202431	0.389916	1	Primary	7	0.5	1	0.08	3	1	4	1	1	1	1	0	1	1	0.768894	0.697456	0.866587
244	0.174394	0.378082	1	Primary	6	0.5	1	0.01	5	1	4	1	1	0	1	0	1	0.701741	1	0.846818	0.88714
245	0.173573	0.410732	1	Primary	6	0.666667	0.5	0.03	3	1	6	1	1	1	1	1	1	0.532672	1	0.520269	0.763235
246	0.169381	0.0269618	1	Secondary	5	0.333333	1	0.02	3	0	0	0	0	0	0	0	1	0.932884	1	0.711887	0.911193
247	0.211169	0.391977	1	Primary	11	0.833333	2.5	0.04	3	1	5	1	0	0	1	0	0.857146	0.987628	0.809737	0.522628	0.794285
248	0.156391	0.0676651	1	Primary	5	0.5	2	0.08	3	1	1	0	1	0	0	0	1	1	1	0.649076	0.912269
249	0.23578	0.0243236	1	Secondary	11	0.5	2.5	0.73	5	1	4	1	1	0	1	0	1	1	0.813665	0.62454	0.859551
251	0.30196	0.0776672	1	Primary	8	0.666667	1	0	3	1	2	1	0	0	1	0	1	1	0.894858	0.620725	0.878896
252	0.156324	0.0165402	1	Secondary	3	0.666667	0.5	0.03	3	0	0	0	0	0	0	0	1	0.302708	1	0.344865	0.661893
254	0.252862	0.138142	1	Primary	13	0.166667	3	0.08	4	1	3	1	1	0	1	0	1	0.365842	0.862476	0.496651	0.681242
255	0.23964	0.219621	1	Primary	5	0.5	2	0.03	6	1	2	1	1	0	0	0	1	0.704113	1	0.838343	0.885614
256	0.138527	0.348459	0	Primary	4	0.5	1	0.02	3	1	0	0	0	0	0	0	1	1	0.76528	0.743395	0.877169
258	0.13759	0.365082	0	Primary	7	0.833333	0.25	0	3	1	1	1	0	0	0	0	1	0.692208	1	0.712403	0.851153
259	0.138517	0.344739	0	Primary	3	0.5	1	0	3	1	2	1	0	0	0	0	1	1	1	1	1
260	0.143178	0.0411141	0	Secondary	7	0.666667	4.25	0.23	11	1	8	1	1	1	1	1	1	0.826605	1	1	0.956651
261	0.380321	0.338884	0	Primary	4	0.5	2.25	0.22	4	1	5	1	0	1	0	0	1	0.985794	1	0.849705	0.958875
262	0.222636	0.323581	0	Primary	7	0.333333	0.5	0.03	5	1	9	1	0	1	1	1	1	0.325226	0.484172	0.257846	0.516811
263	0.171577	0.169321	0	Primary	5	0.5	0.5	0.46	8	1	5	1	1	1	0	1	1	0.866863	1	1	0.966716
264	0.199955	0.0410701	0	Secondary	4	0.333333	3.5	1.3	10	1	5	1	0	1	1	1	0.999546	1	0.656255	0.629832	0.821408
265	0.106764	0.190188	0	Primary	5	0.5	1	0	6	1	5	1	0	1	0	0	1	0.959482	1	1	0.989871
266	0.283203	0.222233	0	Primary	9	0.666667	0.5	0.1	5	1	5	1	0	1	1	0	1	1	0.692239	0.53955	0.807947
267	0.217999	0.17239	0	Primary	5	0.666667	0.25	0.2	4	1	4	1	0	1	1	0	1	1	1	1	1
268	0.221856	0.159854	0	Primary	3	0.833333	0.25	0.09	5	1	3	1	1	0	0	0	1	0.46962	0.678542	0.344131	0.623073
269	0.229956	0.160161	0	Primary	3	0.833333	0.5	0.14	5	1	3	1	1	0	0	1	1	1	1	1	1
270	0.25546	0.181803	0	Primary	7	0.666667	3	0.06	10	1	4	1	1	1	0	1	1	0.799833	1	0.605931	0.851441
271	0.216091	0.18133	0	Primary	5	0.666667	0.5	0	2	1	3	1	0	1	0	0	0.80302	0.368245	0.632905	0.395155	0.549831
272	0.258361	0.124465	0	Primary	7	0.833333	0.5	0	4	1	3	1	1	0	0	1	0.66127	0.966446	1	0.80531	0.858257
273	0.271944	0.122721	0	Primary	3	0.666667	1	0.09	4	1	3	1	1	1	0	0	0.928367	0.286444	0.62325	0.29105	0.532278
274	0.169863	0.122933	0	Primary	3	0.666667	0.25	0	3	1	3	1	0	0	0	0	1	0.809885	0.539693	1	0.837394
275	0.0450209	0.123014	0	Primary	6	0.166667	1.5	0.75	7	1	3	1	1	1	0	0	1	0.486599	1	0.52275	0.752337
277	0.0716265	0.0565514	0	Secondary	8	0.5	1	0.2	10	1	11	1	0	1	0	1	1	0.7653	1	0.951722	0.929256
278	0.062581	0.123277	0	Primary	7	0.5	2	1.46	7	1	5	1	0	0	1	1	1	1	1	1	1
280	0.0618948	0.122714	0	Primary	4	1	0.5	0	4	1	6	1	1	1	0	1	1	1	1	1	1
281	0.0676545	0.122714	0	Primary	7	0.666667	5	0	5	1	6	1	1	1	1	0	1	0.816537	1	0.886929	0.925867
282	0.166555	0.16646	0	Primary	4	0.5	0.5	0	4	1	3	1	0	1	0	0	1	0.610204	1	0.581788	0.797998
283	0.195239	0.0303067	0	Secondary	3	0.166667	0.25	0.02	3	1	0	0	0	0	0	0	1	0.761781	1	0.740862	0.875661
285	0.174098	0.164448	0	Primary	4	0.5	1	0.6	5	1	6	1	1	1	1	0	1	1	1	1	1
286	0.151418	0.127693	0	Primary	6	0.5	0.5	0.06	3	1	3	1	0	0	0	0	1	0.702226	1	0.771316	0.868386
287	0.313694	0.0679425	0	Secondary	5	0.5	3	0.14	9	1	3	1	1	0	0	1	1	1	1	1	1
288	0.355915	0.0214597	0	Secondary	5	0.5	1	0.32	7	1	7	1	1	1	1	0	1	0.716657	1	0.751682	0.867085
289	0.317345	0.0192474	0	Secondary	3	0.5	1	0.13	3	1	3	1	0	1	0	0	1	0.739956	1	0.697316	0.859318
290	0.281436	0.0415233	0	Secondary	3	0.333333	1.5	0	4	1	4	1	1	1	1	0	0.955132	0.731324	1	0.910992	0.899362
292	0.0647909	0.140508	0	Primary	6	0.5	1.5	0.06	5	1	4	1	0	0	0	1	1	0.749312	1	0.740993	0.872576
293	0.0871477	0.159999	0	Primary	4	0.333333	0.5	0.39	4	1	2	1	1	0	0	0	1	0.539872	1	0.354854	0.723682
294	0.0817753	0.174666	0	Primary	7	0.666667	0.5	0.23	3	1	6	1	1	1	1	0	0.826737	0.448886	0.828347	0.48729	0.647815
296	0.0813447	0.225381	0	Primary	4	0.666667	0.5	0.04	3	1	8	1	1	1	1	0	0.538358	0.539567	1	0.267208	0.586284
297	0.106522	0.23328	0	Primary	4	0.833333	1	0.15	5	1	5	1	0	1	0	0	1	0.906209	1	0.979616	0.971456
298	0.108717	0.301333	0	Primary	3	0.666667	1	0.12	5	1	6	1	0	1	1	1	1	1	1	1	1
299	0.113997	0.159563	0	Primary	4	0.666667	3	0	4	1	3	1	0	0	0	1	1	1	0.518719	0.454055	0.743194
300	0.0739576	0.0179211	0	Secondary	6	0.333333	0.5	0.2	5	1	4	1	1	0	0	0	1	0.766235	0.846261	0.785298	0.849448
301	0.069899	0.124319	0	Primary	4	0.666667	0.5	0.02	5	1	4	1	1	1	0	0	1	0.844101	0.751352	0.684014	0.819867
302	0.0512539	0.0416999	0	Secondary	6	0.666667	1	0	6	1	4	1	1	1	1	0	1	1	1	0.900971	0.975243
303	0.0451294	0.121302	0	Primary	4	0.666667	0.5	0.06	4	1	3	1	1	0	1	0	1	1	1	1	1
304	0.0448754	0.0733935	0	Primary	9	0.833333	0.5	0	3	1	6	1	1	0	0	0	1	0.615302	0.741339	0.715595	0.768059
305	0.0469095	0.084224	0	Primary	4	0.666667	0.5	0	4	1	4	1	1	1	1	0	1	1	1	1	1
306	0.0446301	0.131731	0	Primary	7	0.333333	0.5	0	6	1	4	1	1	1	0	0	1	1	1	1	1
307	0.0441792	0.280555	0	Primary	4	1	0.5	0	3	1	5	1	0	0	1	0	1	0.716247	1	0.746079	0.865581
308	0.12062	0.0412689	0	Secondary	4	0.666667	0.75	0.04	4	0	0	0	0	0	0	0	1	1	1	1	1
309	0.117946	0.138949	0	Primary	8	0.5	2.5	0.2	3	0	0	0	0	0	0	0	1	1	1	1	1
310	0.137197	0.0405597	0	Secondary	4	0.166667	0.75	0.06	4	1	2	0	0	1	0	0	1	1	0.804772	0.752892	0.889416
312	0.147185	0.0406217	0	Secondary	3	0.5	0.25	0	3	1	3	1	0	0	0	0	1	0.61865	1	0.658424	0.819269
313	0.157609	0.332158	0	None	5	0.5	0.75	0	4	1	5	1	1	1	0	0	1	1	1	1	1
314	0.150549	0.309946	0	Primary	5	0.5	0.75	0.08	4	1	2	1	0	0	1	0	1	0.573646	0.784324	0.508949	0.71673
315	0.162345	0.0406278	0	Secondary	7	0.166667	4.125	0.32	3	1	3	1	1	0	0	1	1	0.442381	0.934087	0.389081	0.691387
316	0.149166	0.441392	0	Primary	4	0.333333	0.5	0	3	1	3	1	0	1	0	1	1	0.829832	1	0.810541	0.910093
317	0.109656	0.0282039	0	Secondary	3	0.333333	0.5	0	2	1	5	1	1	1	0	1	1	0.859491	1	1	0.964873
318	0.0532776	0.167923	0	Primary	6	0.666667	0.5	0	2	1	2	0	1	0	0	0	1	1	0.602295	0.628949	0.807811
319	0.0557586	0.166263	0	Primary	7	0.5	1	0.01	4	1	2	1	0	0	0	0	1	1	1	1	1
320	0.0523167	0.250439	0	Primary	5	0.5	1	0.03	3	1	2	1	0	0	0	1	1	0.717997	0.97088	1	0.922219
321	0.0619091	0.0286248	0	Secondary	5	0.5	1	0.02	3	1	4	1	0	0	0	0	1	0.847887	1	0.943977	0.947966
322	0.0764533	0.136534	0	Primary	6	0.666667	1	0	3	1	3	1	0	0	0	0	1	0.457524	0.801905	0.583013	0.71061
323	0.0600213	0.136066	0	Primary	2	0.833333	0.25	0	2	1	1	0	0	0	0	0	1	0.813424	1	0.837218	0.91266
324	0.0798197	0.137532	0	Primary	5	0.666667	0.5	0	3	1	1	1	0	0	0	0	1	0.993788	1	1	0.998447
325	0.0791908	0.011526	0	Secondary	6	0.666667	1	0	2	1	4	1	1	0	1	0	1	1	0.798184	0.861334	0.914879
326	0.042598	0.138704	0	Primary	8	0.5	0.5	0	3	1	1	1	0	0	0	0	1	0.795931	1	0.94064	0.934143
327	0.0462424	0.0121333	0	Secondary	7	0.666667	0.5	0.1	2	1	2	1	0	0	0	0	1	0.800228	1	1	0.950057
329	0.0716482	0.0145372	0	Secondary	5	0.833333	0.5	0.01	3	1	2	0	1	0	1	0	1	1	0.476962	0.628733	0.776424
330	0.0681317	0.312922	0	Primary	7	0.833333	1.5	0	3	1	4	1	1	0	1	0	1	1	0.597917	0.8436	0.860379
331	0.0651562	0.0134751	0	Secondary	4	0.833333	0.5	0.02	3	1	2	1	1	0	0	0	1	0.960619	1	0.986503	0.986781
332	0.0628325	0.0192148	0	Secondary	6	0.5	1.25	0	2	1	2	1	0	1	0	0	1	0.477338	0.588506	0.815286	0.720282
333	0.0496915	0.243603	0	Primary	4	0.5	0.75	0.03	3	1	4	1	1	0	1	0	0.747355	0.7654	0.722175	0.718271	0.7383
334	0.147934	0.31365	0	None	5	0.833333	0.25	0	3	0	0	0	0	0	0	0	1	1	0.703435	0.6475	0.837734
335	0.133424	0.135173	0	Primary	3	0.5	0.25	0	2	1	4	1	0	0	1	0	1	1	1	1	1
336	0.124121	0.0411048	0	Secondary	3	0.666667	0.25	0	4	1	5	1	0	1	0	0	1	0.752544	1	0.82992	0.895616
337	0.116394	0.245969	0	Primary	7	0.333333	1	0.3	4	1	3	1	0	0	0	0	1	0.940919	1	1	0.98523
338	0.148124	0.119207	0	Primary	6	0.5	1	0.1	3	1	5	1	1	0	0	0	1	1	0.981094	1	0.995273
339	0.149912	0.234439	0	Primary	4	0.5	0.5	0.05	5	0	1	0	0	0	1	0	1	1	0.799312	0.525969	0.83132
340	0.121774	0.120084	0	Primary	3	0.5	0.25	0	2	0	0	0	0	0	0	0	1	1	1	1	1
341	0.124295	0.124484	0	Primary	2	0.666667	0.5	0	4	1	2	1	0	0	1	0	1	0.644094	1	0.565905	0.8025
342	0.125126	0.0196022	0	Secondary	4	0.333333	1	0.02	4	0	0	0	0	0	0	0	1	1	1	1	1
343	0.112249	0.136801	0	Primary	2	0.5	1	0	3	1	6	1	1	1	0	1	1	1	1	1	1
344	0.0491621	0.197218	0	Primary	3	0.833333	1	0	3	1	6	1	1	1	1	0	0.976755	0.576795	0.855669	0.79422	0.80086
345	0.0448661	0.0190076	0	Secondary	3	0.5	0.5	0.03	4	1	5	1	0	1	0	0	1	0.962571	1	1	0.990643
346	0.04536	0.112061	0	Primary	2	0.5	1	0	5	1	5	1	1	1	0	0	1	0.965131	1	0.921891	0.971755
347	0.0454705	0.210674	0	Primary	3	0.5	1	0.02	5	1	3	1	0	0	0	1	1	0.963335	0.874747	0.789766	0.906962
348	0.0495631	0.246533	0	Primary	4	0.833333	0.25	0	2	1	3	1	0	1	0	1	1	1	0.99602	0.846607	0.960657
349	0.0494772	0.0789773	0	Primary	6	0.5	0.5	0.1	3	1	3	1	0	1	0	0	1	0.745495	1	0.873818	0.904828
350	0.313475	0.0440505	0	Primary	4	0.666667	1.5	0.43	5	1	4	1	1	0	1	0	1	1	1	1	1
351	0.308762	0.0607582	0	Primary	5	0.833333	1	0.05	5	1	4	1	0	1	1	0	1	1	1	1	1
352	0.298957	0.067674	0	Primary	6	0.666667	1	0.33	6	1	2	1	0	0	0	0	1	1	1	1	1
353	0.274548	0.0646221	0	Primary	5	0.5	0.5	0.07	5	1	1	1	0	0	0	0	1	1	1	1	1
354	0.0676396	0.0691238	0	Primary	6	0.833333	2	0	4	1	3	1	0	1	0	1	0.520359	0.513697	1	0.347294	0.595337
356	0.0673428	0.164223	0	Primary	9	0.833333	0.5	0.11	4	1	2	0	0	0	1	0	1	0.63111	1	0.542033	0.793286
357	0.0757382	0.200334	0	Primary	4	0.666667	1	0.02	4	1	3	1	1	1	0	0	0.875704	1	0.655463	0.435665	0.741708
358	0.0481319	0.170237	0	Primary	5	0.666667	1	0	3	1	5	1	1	1	0	0	1	0.592417	1	0.45916	0.762894
359	0.04908	0.147017	0	Primary	2	0.666667	0.25	0	3	1	4	1	1	1	0	0	1	0.614832	0.848369	0.544377	0.751895
360	0.00815456	0.02107	0	Secondary	4	0.5	3.5	0	6	1	2	1	1	0	0	0	1	1	1	1	1
361	0.0816369	0.0152457	0	Secondary	8	0.333333	1	0.04	2	1	8	1	0	1	1	1	1	0.8553	1	0.67692	0.883055
362	0.0827867	0.0161985	0	Secondary	6	0.666667	1.2	0.01	5	1	4	0	1	1	1	0	1	1	1	1	1
363	0.0814749	0.0168367	0	Secondary	3	0.5	0.75	0.02	7	1	3	1	1	0	0	0	1	0.876099	1	0.501251	0.844337
364	0.0940059	0.26306	0	Primary	5	0.5	2.5	0.02	10	1	4	1	1	1	1	0	1	0.9101	1	1	0.977525
365	0.263967	0.202234	0	Primary	4	0.5	0.5	0.01	4	1	2	1	0	1	0	0	1	1	1	1	1
366	0.315273	0.159788	0	Primary	4	0.333333	1.5	0.14	6	1	3	1	0	1	0	0	1	0.795297	1	0.589441	0.846184
367	0.284024	0.0157643	0	Secondary	8	0.666667	0.5	0.01	8	1	6	1	1	1	0	1	1	1	1	1	1
368	0.279542	0.304193	0	Primary	4	0.333333	2	0.12	4	1	2	0	0	1	0	0	1	1	1	1	1
369	0.327921	0.0593862	0	Primary	6	0.333333	2	0.03	5	1	4	1	0	0	1	1	1	0.982073	1	0.753234	0.933827
370	0.176266	0.0659641	0	Primary	6	0.5	1.5	0	8	1	5	1	1	0	0	0	1	0.773885	1	0.8106	0.896121
371	0.172746	0.064544	0	Primary	4	0.333333	1.5	0.04	8	1	2	1	0	0	0	0	1	1	0.680164	0.661486	0.835412
372	0.160742	0.0664499	0	Primary	7	0.333333	2.5	0.03	8	1	3	1	0	0	1	0	1	0.834213	1	0.860349	0.923641
373	0.0573942	0.012698	0	Secondary	2	0.5	0.5	0	4	0	0	0	0	0	0	0	1	1	1	1	1
374	0.0422701	0.0759881	0	Primary	7	0.5	1	0.02	7	1	4	1	0	1	0	1	1	0.730203	1	0.727472	0.864419
375	0.13553	0.0751728	0	Primary	6	0.5	0.75	0	6	1	1	1	0	0	0	0	1	1	0.817392	0.468044	0.821359
376	0.138424	0.0757492	0	Primary	8	0.5	2	0.12	6	1	7	1	1	1	1	0	0.668809	1	0.684197	0.537458	0.722616
377	0.0975585	0.0613033	0	Primary	4	0.333333	1.5	0.12	4	1	2	1	1	0	0	0	1	0.902422	1	0.761832	0.916064
378	0.0957486	0.0246989	0	Secondary	4	0.5	1.125	0.22	7	1	3	1	0	0	1	0	1	0.956448	1	0.966834	0.98082
379	0.047648	0.0237927	0	Secondary	3	0.333333	1.5	0	10	1	2	1	1	0	0	0	1	1	0.830096	0.845099	0.918799
380	0.0550751	0.0292299	0	Secondary	7	0.333333	0.75	0.41	6	1	2	1	0	0	1	0	1	0.882221	1	0.937696	0.954979
381	0.0493189	0.058292	0	Primary	6	0.5	1.5	0.13	9	1	2	1	1	0	0	0	1	0.903846	1	0.937174	0.960255
382	0.0446757	0.0532294	0	Primary	2	0.666667	0	0	0	1	0	0	0	0	0	0	1	0.974432	1	1	0.993608
383	0.0507932	0.0541724	0	Primary	3	0.666667	0.5	0	6	1	1	1	0	0	0	0	1	1	0.853	0.865102	0.929525
384	0.0446394	0.0593979	0	Primary	3	0.666667	0.5	0	6	1	0	0	0	0	0	0	1	1	1	1	1
385	0.0430313	0.314295	0	None	7	0.666667	0.75	0.06	5	1	4	1	1	1	1	0	1	1	0.859566	1	0.964892
386	0.0247721	0.0594415	0	Primary	5	0.666667	0.25	0	5	1	1	0	0	0	0	0	0.690741	0.87191	0.379988	0.516915	0.614888
387	0.0251506	0.0223722	0	Secondary	9	0.666667	0.51	0.08	4	1	0	0	0	0	0	0	0.861964	0.936584	1	1	0.949637
388	0.0249219	0.0579829	0	Primary	5	0.833333	1	0	4	0	0	0	0	0	0	0	1	0.781504	1	0.873773	0.913819
389	0.0264797	0.0599812	0	Primary	6	0.666667	1.5	0	4	0	0	0	0	0	0	0	1	1	1	0.82848	0.95712
390	0.0242768	0.123605	0	Primary	5	0.5	0.75	0.28	5	1	1	0	0	0	0	0	1	0.726806	1	0.969613	0.924105
391	0.0239212	0.122107	0	Primary	8	0.833333	2	0	4	1	0	0	0	0	0	0	1	1	0.610659	0.649672	0.815083
392	0.0238535	0.127684	0	Primary	4	0.833333	0	0	1	0	0	0	0	0	0	0	0.656347	0.958694	0.413943	0.333436	0.590605
393	0.0239127	0.140546	0	Primary	4	0.833333	0.5	0	4	0	0	0	0	0	0	0	1	1	1	1	1
394	0.0237361	0.148174	0	Primary	4	0.833333	0.5	0	5	0	1	0	0	1	0	0	0.672866	0.326347	0.820202	0.456841	0.569064
395	0.026835	0.135845	0	Primary	4	0.833333	0.25	0	6	0	0	0	0	0	0	0	1	1	0.722539	0.676729	0.849817
396	0.023104	0.151626	0	Primary	5	0.833333	1.75	0.17	5	1	2	1	0	1	0	0	1	0.597769	0.960253	0.560671	0.779673
397	0.0236919	0.144017	0	Primary	5	0.5	2.5	0	4	0	1	1	0	0	0	0	1	0.695643	0.93249	0.667299	0.823858
398	0.023612	0.0772931	0	Primary	4	0.833333	0.25	0	4	0	0	0	0	0	0	0	1	0.663997	0.635076	0.777042	0.769029
399	0.0236507	0.0491379	0	Primary	5	0.833333	1.5	0	4	1	1	1	0	0	0	0	1	0.68046	1	0.660936	0.835349
400	0.0225676	0.0517998	0	Primary	4	0.833333	0.5	0	4	1	4	1	0	0	0	0	1	0.566912	0.836071	0.480913	0.720974
401	0.0162906	0.0511403	0	Primary	6	0.333333	1.5	0.17	4	0	0	0	0	0	0	0	0.939952	0.6542	1	0.627065	0.805304
402	0.0155256	0.054043	0	Primary	8	0.833333	0.5	0	5	0	0	0	0	0	0	0	0.891788	1	0.463721	0.459925	0.703859
403	0.024807	0.0563874	0	Primary	10	0.666667	3	2.88	6	1	1	1	0	0	0	0	1	0.560737	0.857712	0.921016	0.834866
404	0.025246	0.0299454	0	Secondary	3	0.333333	0.5	0.19	4	0	0	0	0	0	0	0	1	0.792325	1	0.947362	0.934922
405	0.025166	0.00781129	0	Secondary	4	0.833333	0.25	0	4	0	1	0	0	0	0	0	0.925539	1	0.773273	0.61195	0.827691
406	0.0241856	0.0535005	0	Primary	3	0.833333	0.5	0.1	4	1	2	1	0	1	0	0	1	0.858541	1	1	0.964635
407	0.0243014	0.0570613	0	Primary	10	0.5	2	0.1	4	0	0	0	0	0	0	0	0.513709	0.372487	0.607945	0.257682	0.437955
408	0.0215776	0.0569324	0	Primary	4	0.833333	1.75	0	3	1	1	0	0	1	0	0	0.739452	0.788343	0.966725	0.765392	0.814978
409	0.0210223	0.0398766	0	Primary	5	0.833333	0.25	0.05	4	0	0	0	0	0	0	0	0.825322	1	0.702161	0.441291	0.742194
410	0.0163945	0.0499967	0	Primary	7	0.5	1.5	0.07	6	0	1	0	1	0	0	0	0.675043	0.276553	0.490416	0.240073	0.420521
411	0.0142633	0.0664315	0	Primary	6	0.5	1	0	5	0	0	0	0	0	0	0	0.351511	0.430877	0.526066	0.513145	0.4554
412	0.0260121	0.0672448	0	Primary	3	0.5	1.25	0.16	4	0	0	0	0	0	0	0	1	0.812707	1	0.833822	0.911632
413	0.0257136	0.06643	0	Primary	9	0.166667	0.5	0	4	0	0	0	0	0	0	0	0.910817	0.468443	0.53982	0.271818	0.547724
414	0.0253382	0.0110176	0	Secondary	5	0.333333	0.25	0	4	0	0	0	0	0	0	0	1	0.318121	0.516814	0.399632	0.558642
415	0.0247807	0.0671835	0	Primary	3	0.666667	0.5	0	3	0	0	0	0	0	0	0	0.754524	1	0.539103	0.461944	0.688893
417	0.0245669	0.0723118	0	Primary	8	0.333333	0.5	0	3	0	0	0	0	0	0	0	0.585303	0.290662	0.982946	0.218824	0.519434
418	0.0244879	0.0616594	0	Primary	4	0.833333	0.25	0	3	0	0	0	0	0	0	0	0.279344	0.192242	0.249001	0.135634	0.214055
419	0.0224924	0.0604667	0	Primary	5	0.5	0.75	0	4	0	1	1	0	0	0	0	0.99316	0.613475	1	0.605246	0.80297
420	0.0224677	0.0635402	0	Primary	3	0.666667	0.5	0	2	0	0	0	0	0	0	0	1	0.470946	0.718072	0.640074	0.707273
421	0.0246641	0.0112521	0	Secondary	4	0.833333	2	0.02	7	0	0	0	0	0	0	0	1	0.545251	0.950974	0.779896	0.81903
422	0.0253127	0.062952	0	Primary	6	0.5	0.25	0	4	0	0	0	0	0	0	0	0.395483	0.256362	0.774168	0.183014	0.402257
423	0.0238819	0.060169	0	Primary	7	0.5	0.5	0	3	1	2	0	1	1	0	0	1	0.441037	0.930998	0.441822	0.703464
424	0.0240623	0.0597523	0	Primary	7	0.5	0.5	0	3	0	0	0	0	0	0	0	1	0.203165	0.370078	0.171268	0.436128
425	0.0225645	0.0625021	0	Primary	6	0.5	1	0	4	1	1	0	0	1	0	0	0.540793	0.554378	1	0.432178	0.631837
426	0.0224868	0.313191	0	None	7	0.666667	0.5	0	4	0	0	0	0	0	0	0	0.679334	1	0.62937	0.763928	0.768158
427	0.017097	0.0616499	0	Primary	6	0.666667	5.5	0.02	10	1	2	0	1	1	0	0	0.520046	0.721873	1	0.300293	0.635553
428	0.0173953	0.0631165	0	Primary	8	0.333333	0.5	0.02	4	1	3	1	0	0	0	1	1	0.782314	0.910294	0.786707	0.869829
429	0.0224942	0.101282	0	Primary	6	0.333333	1	0.03	3	0	0	0	0	0	0	0	1	1	0.634803	0.392163	0.756741
430	0.0221417	0.0539713	0	Primary	5	0.333333	5	0.06	7	0	0	0	0	0	0	0	1	1	1	1	1
431	0.0190891	0.056716	0	Primary	4	0.666667	1	0.05	5	1	3	1	0	1	0	1	0.812828	0.786258	0.390978	0.256634	0.561674
432	0.0199783	0.0568285	0	Primary	8	0.666667	1.5	0	6	0	1	0	0	0	0	1	0.398682	0.510848	0.831675	0.739933	0.620284
434	0.0202714	0.0569867	0	Primary	6	0.833333	0.5	0	3	0	2	1	1	0	0	0	0.431566	1	0.365739	0.621263	0.604642
435	0.0206059	0.0514099	0	Primary	7	0.833333	0.5	0.03	3	0	0	0	0	0	0	0	1	0.639981	1	0.790389	0.857592
436	0.0138652	0.051286	0	Primary	4	0.666667	0.5	0	4	0	0	0	0	0	0	0	1	0.483054	0.740365	0.385563	0.652245
437	0.0131867	0.352374	0	Primary	4	0.166667	1.5	0	4	0	0	0	0	0	0	0	0.796642	0.451687	0.715782	0.475323	0.609859
438	0.0133023	0.322839	0	Primary	3	0.666667	0.75	0.02	3	0	0	0	0	0	0	0	1	0.472397	0.800782	0.619813	0.723248
439	0.0121891	0.28957	0	Primary	6	0.166667	4.5	0.04	3	0	0	0	0	0	0	0	1	0.781641	1	1	0.94541
440	0.00890398	0.167739	0	Primary	10	0.666667	3.5	0	5	0	0	0	0	0	0	0	1	0.563817	0.843437	0.425168	0.708105
441	0.0227669	0.0679149	0	Primary	8	0.666667	1	0.34	3	0	0	0	0	0	0	0	0.928978	1	0.75421	0.55369	0.80922
442	0.0154318	0.0671083	0	Primary	7	0.833333	0.5	0	3	0	0	0	0	0	0	0	0.588606	1	0.617497	0.97083	0.794233
443	0.00787093	0.0704901	0	Primary	7	0.333333	1.5	0	3	0	0	0	0	0	0	0	1	0.756225	0.635984	0.535688	0.731974
444	0.00652044	0.0720716	0	Primary	2	0.833333	0.5	0	3	0	0	0	0	0	0	0	0.961178	0.384872	0.55528	0.308529	0.552465
445	0.00641511	0.0705469	0	Primary	5	0.833333	0.5	0	2	0	0	0	0	0	0	0	0.699407	1	0.50798	0.568057	0.693861
446	0.00880538	0.0113948	0	Secondary	3	0.833333	0.5	0.04	3	0	0	0	0	0	0	0	1	0.68906	0.838624	0.587032	0.778679
447	0.0103295	0.0108187	0	Primary	2	0.833333	1	0	5	0	0	0	0	0	0	0	1	1	0.687715	0.622155	0.827467
448	0.0243442	0.0619015	0	Primary	4	0.833333	0.75	0.11	4	0	0	0	0	0	0	0	0.91975	0.378109	0.625054	0.426876	0.587447
449	0.0254964	0.0646577	0	Primary	3	0.833333	0.75	0	3	0	0	0	0	0	0	0	0.761806	0.362426	0.687597	0.333552	0.536345
450	0.0229955	0.0651561	0	Primary	5	0.833333	0.75	0	4	0	0	0	0	0	0	0	1	1	0.598048	0.473677	0.767931
451	0.0227941	0.0684557	0	Primary	2	0.833333	0.5	0	1	0	0	0	0	0	0	0	0.436231	0.177855	0.372245	0.163191	0.28738
452	0.0225925	0.18427	0	Primary	4	0.833333	0.5	0	3	0	0	0	0	0	0	0	0.763868	0.737017	0.491266	0.324541	0.579173
453	0.0175307	0.0124321	0	Secondary	6	0.666667	1.5	0	5	0	0	0	0	0	0	0	1	1	0.788621	1	0.947155
454	0.0177512	0.15553	0	Primary	5	0.5	1.5	0.01	3	0	0	0	0	0	0	0	1	0.935891	0.90927	0.724621	0.892445
455	0.0230309	0.0331626	0	Secondary	4	0.666667	0.25	0	3	0	0	0	0	0	0	0	0.766387	0.664531	0.326972	0.213469	0.49284
456	0.0230725	0.188385	0	Primary	3	0.5	0.5	0	3	0	0	0	0	0	0	0	1	0.857335	0.453202	0.398412	0.677237
457	0.024006	0.167059	0	Primary	7	0.833333	1.25	0	3	1	1	1	0	0	0	0	0.985851	0.493087	0.845522	0.5991	0.73089
458	0.0248815	0.0196987	0	Secondary	4	0.5	0.5	0.01	4	1	3	1	0	1	0	1	1	0.573554	0.828068	0.82998	0.8079
459	0.0251033	0.0167935	0	Secondary	3	0.833333	0.25	0.2	3	0	0	0	0	0	0	0	1	0.37217	0.593919	0.384497	0.587646
460	0.0249925	0.0128527	0	Secondary	3	0.5	0.25	0.05	3	0	0	0	0	0	0	0	1	0.42376	0.672294	0.3804	0.619113
461	0.0247545	0.175882	0	Primary	8	0.333333	1	0	4	1	2	0	1	1	0	0	0.464232	0.671945	0.414326	0.21118	0.440421
462	0.0151136	0.069359	0	Primary	7	0.333333	2	0	6	0	0	0	0	0	0	0	1	0.601419	0.795869	0.602056	0.749836
463	0.0143541	0.0136409	0	Secondary	5	0.333333	1	0.03	4	0	1	1	0	0	0	0	1	1	0.466238	0.55407	0.755077
464	0.0255263	0.0695133	0	Primary	3	0.333333	1	0	3	0	0	0	0	0	0	0	1	0.751662	1	0.778987	0.882662
465	0.0256531	0.0709878	0	Primary	5	0.5	1	0	3	0	0	0	0	0	0	0	0.366638	0.258489	0.287049	0.183056	0.273808
466	0.0446729	0.0528912	0	Primary	4	0.5	1	0	3	0	0	0	0	0	0	0	0.781354	1	0.565415	0.578994	0.73144
467	0.0259507	0.0372787	0	Primary	5	0.5	0.5	0.32	3	0	0	0	0	0	0	0	0.75296	1	0.537873	0.696708	0.746885
468	0.0678541	0.0799022	0	Primary	4	0.666667	1	0.3	3	1	1	1	0	0	0	0	1	1	0.824737	0.72349	0.887057
469	0.0161311	0.014051	0	Secondary	4	0.666667	1.5	0.01	3	0	1	1	0	0	0	0	1	0.801456	1	0.812301	0.903439
470	0.0151944	0.0805676	0	Primary	7	0.666667	0.5	0	4	0	0	0	0	0	0	0	1	1	1	0.998618	0.999654
471	0.0255785	0.324181	0	None	6	0.833333	0.5	0.2	3	0	0	0	0	0	0	0	1	0.556604	0.901107	0.650984	0.777174
472	0.0141281	0.0138264	0	Secondary	5	0.666667	1	0.05	4	1	0	0	0	0	0	0	1	1	0.667191	0.846326	0.878379
474	0.0257	0.0747984	0	Primary	3	0.333333	1.5	0.02	3	0	0	0	0	0	0	0	1	0.75953	1	0.877644	0.909293
475	0.0256857	0.0748639	0	Primary	3	0.5	2	0.01	3	0	0	0	0	0	0	0	1	0.785394	0.876014	0.61592	0.819332
476	0.0256892	0.0430176	0	Primary	5	0.666667	1	0	3	0	0	0	0	0	0	0	0.544488	0.777815	0.34314	0.264317	0.48244
477	0.0255296	0.0514301	0	Primary	7	0.833333	0.5	0	4	0	0	0	0	0	0	0	1	0.262884	0.442656	0.28196	0.496875
478	0.0255262	0.0581385	0	Primary	6	0.5	1	0	4	1	1	0	0	1	0	0	1	0.460229	0.984914	0.462675	0.726954
479	0.0172049	0.0568642	0	Primary	2	0.833333	0.5	0	3	1	2	1	0	1	0	0	1	0.757444	1	0.954837	0.92807
480	0.0175528	0.053447	0	Primary	9	0.833333	0.5	0.01	4	0	1	1	0	0	0	0	0.445879	0.553527	0.253636	0.497587	0.437657
481	0.017456	0.0585698	0	Primary	7	0.666667	0.5	0.01	3	0	1	1	0	0	0	0	1	0.475978	0.717415	0.514439	0.676958
482	0.0186493	0.265383	0	None	6	0.833333	1	0.03	3	0	3	1	0	1	0	1	0.498001	0.502361	0.937075	0.416275	0.588428
483	0.0192657	0.0130535	0	Secondary	6	0.666667	1	0.23	3	1	1	1	0	0	0	0	0.934761	0.579338	0.887395	0.503089	0.726146
484	0.0220886	0.0435528	0	Primary	7	0.666667	1.5	0	4	1	2	1	1	0	0	0	1	0.59099	1	0.561305	0.788074
485	0.0246744	0.038425	0	Primary	4	0.5	1	0	3	1	2	1	0	0	0	0	1	0.51178	1	0.38625	0.724507
486	0.0256006	0.036071	0	Primary	5	0.5	1	0.4	4	0	0	0	0	0	0	0	1	0.62151	0.881693	0.562236	0.76636
487	0.0245256	0.037332	0	Primary	10	0.5	0.5	0.04	4	0	1	1	0	0	0	0	0.352264	0.472726	0.787629	0.8137	0.60658
488	0.0139865	0.0411541	0	Primary	6	0.333333	3	0.32	6	1	1	0	0	1	0	0	1	0.664591	1	0.788671	0.863315
489	0.0149202	0.0337706	0	Primary	4	0.5	0.5	0	3	1	1	0	0	1	0	0	1	0.677853	1	0.685128	0.840745
490	0.0156311	0.0143238	0	Secondary	15	0.166667	9	0.97	11	1	3	1	0	0	0	1	1	1	0.8764	1	0.9691
491	0.0155458	0.0339247	0	Primary	7	0.666667	2	0	6	1	1	0	0	0	0	0	1	1	1	1	1
492	0.0151421	0.0331597	0	Primary	3	0.666667	1.5	0.04	5	1	2	1	0	1	0	0	1	0.836811	1	0.862555	0.924842
493	0.013769	0.277492	0	None	6	0.333333	2.5	0.76	5	1	1	0	0	1	0	0	1	0.719506	1	0.917588	0.909274
494	0.00963903	0.336885	0	None	5	0.666667	1	0	4	1	1	0	0	1	0	0	0.292775	0.959986	0.614474	0.253889	0.530281
495	0.0255516	0.0336368	0	Primary	7	0.333333	1.75	0.03	10	1	0	0	0	0	0	0	0.887694	0.459903	0.870892	0.461329	0.669955
496	0.0252942	0.258326	0	None	7	0.5	1.25	0	5	0	0	0	0	0	0	0	1	0.625731	1	0.651233	0.819241
497	0.0256422	0.0330468	0	Primary	4	0.5	1	0.07	5	1	0	0	0	0	0	0	1	1	0.7307	0.91058	0.91032
498	0.0243772	0.0363343	0	Primary	5	0.5	0.75	0.05	5	1	1	1	0	0	0	0	1	0.735603	0.575379	0.402666	0.678412
499	0.0258525	0.0235003	0	Primary	4	0.5	2	0	6	0	1	1	0	0	0	0	1	1	0.593984	0.792833	0.846704
500	0.00614683	0.335252	0	None	5	0.333333	0.5	0.1	3	1	1	1	0	0	0	0	0.626547	1	0.56281	0.687082	0.71911
501	0.00878548	0.0251709	0	Primary	8	0.5	1.5	0.26	5	0	0	0	0	0	0	0	0.565747	0.536785	0.682593	0.442146	0.556818
502	0.00923821	0.0245691	0	Primary	7	0.5	2.5	0.12	6	1	1	1	0	0	0	0	1	0.724953	0.660928	0.491803	0.719421
503	0.0107023	0.0268629	0	Primary	5	0.666667	0.6	0	5	0	0	0	0	0	0	0	0.479743	1	0.678954	0.273115	0.607953
504	0.0111888	0.0305715	0	Secondary	5	0.333333	1	0.2	5	1	0	0	0	0	0	0	1	1	1	0.947688	0.986922
505	0.0184728	0.0238382	0	Primary	4	0.333333	0.75	0.05	6	0	1	0	0	0	0	0	1	0.57559	1	0.628629	0.801055
506	0.0249486	0.0108167	0	Secondary	5	0.333333	4	0	10	1	2	0	1	1	0	0	1	1	1	1	1
507	0.0249807	0.355714	0	None	7	0.5	2	0.01	4	1	2	1	0	0	0	1	1	0.733382	1	0.846335	0.894929
508	0.0232107	0.0134752	0	Primary	3	0.666667	0	0.01	0	0	0	0	0	0	0	0	0.394393	0.348236	0.660532	0.137043	0.385051
509	0.0234262	0.00927995	0	Primary	5	0.666667	0.75	0	6	1	0	0	0	0	0	0	1	0.652468	0.92821	0.729855	0.827633
510	0.0242465	0.0195547	0	Primary	4	0.5	1.5	0.06	5	1	1	0	1	0	0	0	1	0.965338	1	0.974195	0.984883
511	0.0247025	0.0214479	0	Primary	6	0.666667	0.5	0.01	4	1	0	0	0	0	0	0	1	0.629566	0.894159	0.661914	0.79641
512	0.0232516	0.0213357	0	Primary	6	0.333333	5	0.05	4	0	1	0	0	0	0	0	1	0.492003	0.798206	0.274662	0.641218
513	0.0246266	0.021354	0	Primary	5	0.333333	1	0.32	6	0	0	0	0	0	0	0	1	0.48945	0.658661	0.485293	0.658351
514	0.0185474	0.0248106	0	Primary	5	0.333333	0.25	0.02	3	0	0	0	0	0	0	0	1	0.551231	0.926167	0.355948	0.708337
515	0.00808559	0.0259805	0	Primary	10	0.5	1	0.12	5	0	0	0	0	0	0	0	0.863753	0.361444	0.630475	0.330954	0.546657

## Sheet: Wet Season
HH.ID	FC.1km	FC.500m	north.south	edu.lvl	hh.size	hh.mpi	no.acres.cult	TLU	crop.count	treeuse.food	food.trees	mango.yn	ban.yn	pap.yn	avo.yn	guava.yn	VitA.MSM.NAR	Iron.MSM.NAR	Zinc.MSM.NAR	Folate.MSM.NAR		Variable codes
3	0.348782	0.329544	1	Secondary	7	0.666667	1	0.1	2	1	7	1	1	0	1	0	0.604183	0.377286	1	0.265954		FC.1km	Percentage of tree cover within a 1km radius of the household (Reiner et al., 2023)
4	0.327929	0.3379	1	Primary	6	0.5	1	0.19	6	1	2	1	1	0	0	0	1	0.779139	1	0.567643		FC.500m	Percentage of tree cover within a 500m radius of the household (Reiner et al., 2023)
6	0.444765	0.505661	1	Primary	7	0.5	1.5	0.08	6	1	4	0	1	1	0	1	1	0.468854	0.647563	0.323126		north.south	Study region (1 = North, 0 = South)
7	0.311063	0.332158	1	Primary	8	0.166667	1	0.24	8	1	6	1	1	0	1	1	1	0.732038	1	0.589466		edu.lvl	Level of education obtained by the respondent (note: in categories 'Diploma' and 'Secondary' were collapsed for the analysis)
8	0.310158	0.31365	1	Primary	12	0.166667	2.25	0.16	6	1	5	1	1	0	0	0	1	0.546807	0.829187	0.508729		hh.size	Number of people living in the household
9	0.30739	0.314295	1	Primary	7	0.333333	1.5	0.45	9	1	3	1	0	0	1	0	1	0.527784	0.853586	0.732821		hh.mpi	Multidimensional Poverty Index (MPI) living standard dimension (0-1) (Alkire & Santos, 2014)
10	0.297858	0.313191	1	Secondary	14	0.5	6.75	0.25	10	1	8	1	1	0	1	1	1	0.903347	1	0.820931		no.acres.cult	Number of acres cultivated in the last growing season (2021) by the household
11	0.291985	0.324181	1	Primary	5	0.166667	0.5	0.13	5	1	6	0	0	1	1	1	1	0.319432	0.732078	0.251039		TLU	Livestock holdings, measure in tropical livestock units (FAO, 2018)
12	0.306154	0.265383	1	Secondary	6	0.666667	0.5	0	1	1	4	1	0	1	0	0	1	0.214398	0.439023	0.307082		crop.count	Number of crops cultivated by the household in the last growing season (2021)
13	0.307848	0.277492	1	Primary	4	0.5	0.5	0.34	6	1	3	0	0	1	0	0	1	0.468397	0.665817	0.502416		treeuse.food	Whether or not the household sources food from trees on or around (within 15 m) of their farmland
14	0.309144	0.336885	1	Secondary	6	0.666667	1	0	6	1	3	1	1	0	0	0	1	0.352863	0.676345	0.398977		mango.yn	If the household reported growing mango trees (0 = No, 1 = Yes)
15	0.3206	0.258326	1	Primary	4	0.5	0.5	0.2	6	1	5	1	1	1	1	0	0.729303	1	0.725245	0.429299		ban.yn	If the household reported growing banana trees (0 = No, 1 = Yes)
16	0.357617	0.335252	1	Primary	5	0.5	2.5	0.25	4	1	4	1	0	0	1	0	1	0.531057	1	0.509681		pap.yn	If the household reported growing papaya trees (0 = No, 1 = Yes)
17	0.322115	0.355714	1	Primary	8	0.166667	0.25	0	1	1	5	1	0	0	1	1	1	0.196484	0.370556	0.359351		avo.yn	If the household reported growing avocado trees (0 = No, 1 = Yes)
18	0.356842	0.318316	1	Primary	6	0.833333	1	0.2	4	1	4	1	1	1	0	0	1	0.49681	0.772658	0.548243		guava.yn	If the household reported growing guava trees (0 = No, 1 = Yes)
20	0.512731	0.401775	1	Primary	10	1	0.25	0.2	2	1	3	1	0	0	0	1	1	1	0.866917	0.260006		food.trees	The number of unique food tree species cultivated by the household
21	0.594529	0.476561	1	Primary	6	0.666667	1	0.03	1	1	5	1	0	1	0	0	0.890078	0.48206	0.20344	0.244736		VitA.MSM.NAR	Nutritional adequacy ratio (0-1) for vitamin A intake relative to recommended intake (see Table S1)
22	0.592355	0.470371	1	Primary	7	0.833333	1	0	5	1	5	1	1	1	1	0	1	0.42622	0.841785	0.385505		Iron.MSM.NAR	Nutritional adequacy ratio (0-1) for iron intake relative to recommended intake (see Table S1)
23	0.60534	0.491162	1	Primary	7	1	0.25	0	4	1	7	1	1	1	1	1	1	0.329235	0.488692	0.315227		Zinc.MSM.NAR	Nutritional adequacy ratio (0-1) for zinc intake relative to recommended intake (see Table S1)
24	0.595874	0.481626	1	Primary	5	0.833333	0.25	0.06	4	1	4	1	0	1	0	0	1	0.972059	0.432804	0.396581		Folate.MSM.NAR	Nutritional adequacy ratio (0-1) for folate intake relative to recommended intake (see Table S1)
25	0.438571	0.256625	1	Primary	4	0.333333	0.5	0	2	1	0	0	0	0	0	0	1	1	0.884568	0.474535		MAR	Mean Adequacy Ratio: the average NAR across vitamin A, zinc, iron, and folate intakes
27	0.491136	0.419634	1	Primary	4	0.333333	2	0.2	8	1	1	1	0	0	0	0	1	0.460201	0.899577	0.523979
29	0.329741	0.295484	1	Primary	8	0.666667	1	0.28	8	1	5	1	1	1	1	0	1	0.549111	1	0.710689
30	0.324658	0.248133	1	Primary	4	0.833333	1.5	0	6	1	2	1	1	0	0	0	1	0.380016	0.398793	0.345114
31	0.30605	0.260496	1	Secondary	5	0.666667	0.5	0.02	5	1	4	1	1	0	0	1	1	0.32872	0.897749	0.448872
32	0.248663	0.210763	1	Secondary	8	0.5	1	0.04	8	1	5	1	1	0	1	0	1	1	0.925253	0.820915		References
33	0.260273	0.20264	1	Secondary	8	0.166667	1	0.34	6	1	5	1	1	1	1	0	1	0.294729	0.727591	0.487099		Alkire, S., & Santos, M. J. (2014). Measuring Acute Poverty in the Developing World: Robustness and Scope of the Multidimensional Poverty Index. World Development, 59, 251–274. https://doi.org/10.1016/j.worlddev.2014.01.026
34	0.255081	0.210438	1	Primary	6	0.333333	2	0.1	7	1	5	1	0	1	1	0	1	0.908338	1	1		FAO. (2018). Guidelines on methods for estimating livestock production and productivity. Rome.
35	0.26081	0.207984	1	Primary	5	0.5	1	0	6	1	5	1	0	1	1	0	0.536211	0.901798	0.364235	0.291357		Reiner, F., Brandt, M., Tong, X., et al. (2023). More than one quarter of Africa's tree cover found outside areas previously classified as forest. Nature Communications (2023). preprint available at https://www.researchsquare.com/article/rs-1816495/v2
36	0.265795	0.206572	1	Primary	6	0.166667	0.5	0.3	4	1	5	1	1	1	0	0	1	1	1	0.86409
39	0.321571	0.288757	1	Secondary	7	0.333333	1	0.3	5	1	4	1	1	1	0	0	1	0.432939	0.718167	0.467375
40	0.312142	0.284747	1	Secondary	6	0.166667	2	0.12	6	1	5	1	1	0	1	0	1	0.889824	1	0.690844
41	0.350605	0.390433	1	Primary	6	0.666667	1	0.02	6	1	2	1	1	0	0	0	1	0.552802	0.620575	0.395571
42	0.37614	0.346187	1	Primary	6	0.166667	1	0.35	8	1	5	1	1	0	1	1	1	1	1	1		mango.yn	If the household reported growing mango trees (0 = No, 1 = Yes)
43	0.383057	0.502838	1	Primary	7	0.333333	0.75	0.08	3	1	8	1	1	1	1	1	0.745214	0.724481	0.360435	0.540353		ban.yn	If the household reported growing banana trees (0 = No, 1 = Yes)
44	0.401088	0.488098	1	Primary	7	0.5	2	0.08	2	1	5	1	1	0	0	1	1	0.336613	1	0.41685		pap.yn	If the household reported growing papaya trees (0 = No, 1 = Yes)
45	0.309958	0.306236	1	Secondary	4	0.333333	2	0.3	5	1	4	1	0	1	1	0	1	0.356123	1	0.336278		avo.yn	If the household reported growing avocado trees (0 = No, 1 = Yes)
46	0.341631	0.300168	1	Secondary	9	0.333333	3	0.32	7	1	2	1	0	1	0	0	1	0.22357	0.340198	0.375433		guava.yn	If the household reported growing guava trees (0 = No, 1 = Yes)
47	0.274785	0.285064	1	Primary	6	0.333333	0.5	0.13	4	1	3	1	0	0	0	0	1	0.421929	0.647512	0.340824
49	0.349788	0.32795	1	Primary	11	0.833333	2	0.07	1	1	4	1	1	0	1	1	1	0.572686	1	0.450119
50	0.508777	0.290121	1	Primary	7	0.666667	0.25	0.09	1	0	0	0	0	0	0	0	0.876227	0.795971	0.67965	0.231068
51	0.580198	0.365842	1	Primary	7	0.833333	2	0.08	3	1	4	1	1	1	1	0	0.924894	0.653276	0.507352	0.509624
52	0.589111	0.385695	1	Primary	5	1	1	0.01	3	1	6	1	1	1	1	1	1	0.73114	1	0.673724
53	0.391544	0.314286	1	Primary	8	0.666667	4	0.15	1	1	3	1	1	0	1	0	1	0.559086	0.943437	0.843612
54	0.3515	0.338109	1	Primary	4	0.833333	1	0.05	1	1	1	0	1	0	0	0	1	0.720902	1	0.376585
55	0.346777	0.335845	1	Secondary	15	0.666667	0.5	0.04	2	1	1	0	1	0	0	0	1	0.258392	0.246865	0.221844
56	0.313856	0.328574	1	Primary	6	0.5	1.5	0	4	1	1	0	1	0	0	0	1	0.67922	0.416851	0.371401
57	0.305531	0.357679	1	Secondary	7	0.5	2	0.08	7	1	1	0	1	0	0	0	1	0.874334	0.80628	0.609862
59	0.295772	0.334257	1	Primary	10	0.333333	1	0.26	3	1	1	0	1	0	0	0	0.915646	0.664925	1	0.390445
60	0.272215	0.287759	1	Primary	4	0.666667	1	0.48	1	1	1	0	0	0	1	0	1	0.386631	1	0.39926
61	0.307454	0.339569	1	Secondary	7	0.333333	2	0.15	3	1	2	1	0	0	1	0	0.629512	0.537283	0.356734	0.332236
62	0.351969	0.224741	1	Primary	6	0.5	1	0.05	4	1	1	0	1	0	0	0	0.526607	0.877815	0.633382	0.399917
65	0.355003	0.233518	1	Secondary	3	0.833333	1.5	0.06	4	1	0	0	0	0	0	0	1	0.436399	0.880246	0.427184
66	0.349178	0.257387	1	Primary	7	0.833333	1	0	4	1	4	1	1	1	1	0	0.700533	0.672066	0.297497	0.272892
68	0.362986	0.282588	1	Primary	3	0.333333	0.5	0	2	1	1	0	0	0	1	0	1	1	0.689502	0.409102
69	0.409296	0.254737	1	Primary	17	1	1	0	3	1	4	1	1	0	1	0	1	0.472462	0.504689	0.327695
70	0.602269	0.492542	1	Primary	8	0.666667	0.5	0.1	2	1	6	1	1	1	1	1	1	0.381702	0.511273	0.296202
71	0.589368	0.466993	1	Primary	6	0.666667	0.5	0	1	1	4	1	1	0	1	0	1	0.265065	0.396055	0.29064
72	0.590263	0.471634	1	Primary	11	0.833333	0.25	0	1	0	0	0	0	0	0	0	0.931917	0.164346	0.286537	0.259464
73	0.561492	0.443921	1	Primary	4	1	0.5	0	3	1	3	1	0	0	1	0	1	0.166707	0.247657	0.251331
74	0.504747	0.425493	1	Secondary	5	0.5	3	0.18	6	1	3	1	1	0	1	0	1	0.49079	0.968962	0.337388
75	0.623663	0.595278	1	Primary	4	0.666667	0.75	0.05	4	1	3	1	1	0	0	0	1	0.176115	0.313453	0.310049
76	0.488996	0.396302	1	Primary	34	0.833333	2	0.2	8	1	3	1	1	0	0	0	1	0.913479	0.618327	0.460162
78	0.358964	0.338414	1	Primary	6	0.833333	1.5	0.06	4	1	3	1	0	0	1	0	0.762146	0.282502	0.611348	0.27216
79	0.623567	0.595117	1	Primary	4	1	1.25	0	5	0	0	0	0	0	0	0	1	0.263775	0.772907	0.37696
80	0.499176	0.35817	1	Primary	7	0.833333	1	0.12	4	1	2	1	1	0	0	0	1	0.511915	1	0.517695
81	0.348589	0.339726	1	Primary	8	0.666667	0.5	0.05	3	1	2	1	0	0	0	0	1	0.582622	0.9448	0.380793
82	0.499176	0.35817	1	Primary	6	0.666667	1.5	0.08	5	1	2	1	1	0	0	0	1	0.323706	0.473765	0.385467
83	0.026622	0.0166921	1	Primary	6	0.5	2	0.47	6	1	4	1	0	0	0	0	1	0.890381	1	1
84	0.435356	0.390088	1	Primary	12	0.666667	5	0.17	5	1	4	1	1	0	0	0	1	0.44026	0.789782	0.891963
86	0.443712	0.411339	1	Secondary	15	0.833333	1.5	0	4	1	2	1	1	0	0	0	1	0.317567	0.697151	0.515464
87	0.427687	0.396688	1	Primary	10	0.5	0.5	0.04	4	1	4	1	1	1	1	0	1	1	0.632733	0.484944
88	0.413803	0.330724	1	Primary	8	0.666667	1	0.07	2	1	3	1	0	0	0	0	0.592857	0.589705	0.51476	0.27568
89	0.416444	0.314355	1	Secondary	3	0.666667	1.5	0.13	6	1	4	1	1	0	0	0	1	0.364246	0.864897	0.381326
90	0.42104	0.310317	1	Primary	7	0.5	2	0.1	4	1	5	1	1	0	1	0	1	0.568903	1	0.76334
91	0.414679	0.331084	1	Primary	9	0.5	2.5	1.22	6	1	4	1	1	0	0	0	1	1	0.659489	0.682838
92	0.363425	0.322492	1	Primary	6	0.5	1	0	4	1	5	1	0	1	1	0	1	0.47417	0.681193	0.696476
93	0.348895	0.306904	1	Primary	5	0.5	1	0	4	1	6	1	1	0	1	0	1	1	0.571238	0.524928
94	0.358827	0.358693	1	Primary	7	0.333333	1	0.2	5	1	6	1	1	0	1	0	1	0.469395	0.724864	0.560421
96	0.499176	0.35817	1	Primary	6	1	2	0.14	5	1	4	1	1	0	1	0	1	1	0.756607	0.609304
98	0.244235	0.252625	1	Secondary	5	0.833333	0.25	0	4	1	2	1	1	0	0	0	1	0.53999	0.746019	0.544226
100	0.23008	0.231255	1	Primary	7	0.5	3	0.67	4	1	3	1	0	0	1	0	1	0.349042	0.426705	0.317024
101	0.503683	0.305587	1	Primary	12	0.5	2	0.04	6	1	9	1	1	1	1	1	1	0.936848	0.309441	0.427486
102	0.517312	0.366436	1	Secondary	7	0.5	1.5	0.15	8	1	8	1	1	0	1	1	1	0.46418	0.808875	0.47116
103	0.405003	0.254495	1	Primary	10	0.833333	2	0.03	5	1	4	1	1	1	0	0	1	1	0.727986	0.584644
104	0.328029	0.325219	1	Primary	6	0.333333	2	0.55	6	1	3	1	0	0	1	0	1	0.733618	1	0.668741
105	0.337236	0.275343	1	Primary	7	0.666667	1	0.65	5	1	9	1	1	0	1	1	0.826307	1	0.555474	0.336159
106	0.338839	0.334005	1	Secondary	4	0.333333	1	0.14	6	1	2	0	1	0	1	0	0.648681	0.686136	0.561612	0.376457
107	0.334296	0.330239	1	Primary	6	1	0.75	0.04	6	1	1	1	0	0	0	0	1	0.163865	0.288852	0.273877
108	0.408237	0.298755	1	Primary	8	0.5	1.5	0.35	7	1	9	0	1	1	1	1	1	0.585428	1	0.796659
109	0.436775	0.280331	1	Primary	5	0.833333	1.25	0.03	4	1	6	0	1	1	0	0	1	0.581782	1	0.660903
110	0.484031	0.368104	1	Primary	12	0.5	1	0.2	5	1	7	1	1	0	0	0	1	0.815243	0.951694	0.515485
111	0.407932	0.323185	1	Primary	5	0.666667	3	0.2	7	1	6	1	1	0	1	0	0.962327	1	1	0.44492
112	0.416137	0.346173	1	Primary	7	0.333333	2	0.3	5	1	8	1	1	0	1	0	1	1	0.883443	0.822128
113	0.435894	0.429168	1	Secondary	8	0.333333	0.5	0.8	5	1	8	1	1	0	1	0	1	1	0.659444	0.503234
114	0.47007	0.336627	1	Primary	11	0.666667	1.5	0.17	9	1	5	1	1	1	0	1	1	0.41239	1	0.542014
115	0.477293	0.269918	1	Secondary	4	0.166667	1	0.06	6	1	5	1	1	1	0	0	1	0.468104	0.420719	0.567933
116	0.475967	0.28784	1	Primary	7	0.333333	3	1.26	7	1	4	1	1	0	0	0	1	0.750709	1	0.974404
117	0.480926	0.297322	1	Secondary	7	0.333333	2	0.65	8	1	8	1	1	0	1	1	1	0.769777	0.981153	0.543328
118	0.388823	0.351383	1	Primary	4	0.666667	1	0.11	5	1	3	1	0	0	1	0	1	0.3933	0.850167	0.613556
120	0.364593	0.287097	1	Primary	3	0.5	1.5	0.1	6	1	5	1	1	0	0	1	1	1	1	1
123	0.198917	0.217354	1	Primary	6	0.666667	1	0.04	6	1	1	0	1	0	0	0	1	1	1	0.677818
124	0.225085	0.212368	1	Primary	4	0.666667	0.5	0.11	6	1	5	1	1	1	1	0	1	0.969668	0.599779	0.381655
125	0.23681	0.22341	1	Secondary	6	0.666667	1	0	8	1	3	1	1	0	1	0	1	0.362245	0.612655	0.30815
126	0.285621	0.445507	1	Primary	5	0.333333	2	0	4	1	3	1	0	1	1	0	0.836907	0.335398	1	0.337396
127	0.282034	0.444278	1	Primary	5	0.833333	0.5	0	4	1	2	1	1	0	0	0	0.91566	0.173597	0.72127	0.310961
128	0.256122	0.396731	1	Primary	7	0.666667	0.5	0	2	1	1	1	0	0	0	0	1	0.592723	0.275135	0.334841
129	0.25184	0.399106	1	Secondary	7	0.833333	0.25	0	2	1	4	0	1	1	0	0	0.476467	0.26294	0.150564	0.190669
130	0.269441	0.409272	1	Secondary	5	0.666667	1.75	0.08	6	1	3	1	1	0	0	0	0.877899	0.229394	0.382597	0.342806
131	0.217309	0.254341	1	Primary	7	0.666667	1	0.22	4	1	6	1	1	1	1	1	1	0.820417	1	1
132	0.215638	0.26068	1	Primary	7	0.833333	1	0.17	6	1	4	1	1	1	0	1	1	0.760895	1	0.767131
133	0.224999	0.273568	1	Secondary	4	0.333333	1	0.23	7	1	4	1	1	1	0	0	1	0.790431	1	0.694558
134	0.210428	0.238909	1	Primary	6	0.666667	1	0	3	1	6	1	1	1	1	1	1	0.915336	1	0.663166
135	0.137615	0.173804	1	Secondary	5	0.333333	1	0.12	2	1	8	1	0	1	0	1	1	0.558474	1	0.40406
136	0.143238	0.162892	1	Primary	6	0.666667	1	0.1	4	1	3	1	1	0	1	0	1	0.353865	0.598437	0.402789
138	0.143058	0.165514	1	Primary	7	0.333333	2.5	0.2	8	1	4	1	1	0	1	1	1	0.760691	1	0.767457
139	0.16184	0.137445	1	Primary	5	0.333333	2	0	5	1	3	1	1	1	0	0	1	0.666886	1	0.691843
140	0.166041	0.131029	1	Primary	5	0.333333	0.5	0.01	5	1	1	1	0	0	0	0	1	0.397675	0.807282	0.3741
141	0.143023	0.13893	1	Primary	3	0.333333	2	0.03	6	1	8	1	1	0	0	1	1	0.840804	1	0.544723
142	0.161639	0.139013	1	Secondary	4	0.5	1	0.18	4	1	2	1	0	0	0	0	1	0.149556	0.243893	0.269174
143	0.285279	0.362744	1	Primary	6	0.5	1.25	0	4	1	1	0	1	0	0	0	0.822477	0.546529	0.353862	0.316635
144	0.235894	0.270991	1	Primary	8	0.166667	0.5	0.52	3	1	4	1	1	0	1	0	0.899166	0.291259	0.406294	0.318998
145	0.253936	0.295651	1	Primary	6	0.666667	1	0.25	2	1	5	1	1	1	1	0	1	0.300231	0.386099	0.327445
148	0.277558	0.253058	1	Diploma	6	0.333333	2	0.09	7	1	5	1	0	0	1	1	0.697749	0.549638	0.78302	0.41615
149	0.281007	0.250819	1	Secondary	8	0.333333	4	0.1	8	1	5	1	1	0	1	1	1	0.627394	1	0.58326
150	0.270456	0.248584	1	Secondary	8	0.833333	0.5	0	7	1	4	1	1	1	0	0	1	0.545934	0.680373	0.352472
152	0.302641	0.393882	1	Primary	3	0.666667	1	0.02	3	1	3	0	1	0	1	0	1	0.300561	0.433577	0.331788
153	0.355826	0.38055	1	Primary	6	0.333333	1	0	6	1	6	1	0	1	1	0	1	1	1	0.769648
154	0.22814	0.204103	1	Secondary	7	0.666667	1.5	0.04	5	0	0	0	0	0	0	0	1	0.540875	0.904606	0.651177
155	0.2319	0.228236	1	Secondary	5	0.166667	6	1.55	10	1	7	1	1	1	0	1	1	1	1	1
157	0.198904	0.152348	1	Primary	7	0.5	0.5	0.04	3	1	3	1	1	0	1	0	1	0.224094	0.34009	0.301809
158	0.177366	0.166319	1	Secondary	3	0.5	1	0	2	1	8	1	0	1	1	1	1	0.44104	1	0.488907
159	0.281762	0.277697	1	Secondary	7	0.333333	1	0	4	1	5	1	0	1	0	1	1	1	1	0.84711
160	0.263405	0.258296	1	Primary	6	0.333333	1	0.07	4	1	5	1	0	0	1	1	1	0.949995	1	1
161	0.254106	0.253963	1	Primary	5	0.5	0.5	0	1	1	2	1	0	0	0	0	1	0.511656	0.920477	0.459792
162	0.155567	0.140648	1	Primary	10	0.333333	1	0.09	6	1	6	1	1	0	1	0	1	0.400917	0.185288	0.227162
163	0.149052	0.120728	1	Primary	8	0.166667	1	0.27	5	1	5	1	1	0	1	0	1	0.482585	1	0.901667
164	0.134042	0.15513	1	Primary	4	0.333333	1	0.04	4	1	5	1	1	0	1	1	1	0.789706	1	0.613791
165	0.14478	0.141102	1	Secondary	9	0.5	0.5	0.06	4	1	3	1	1	1	0	0	1	0.539058	0.961288	0.454431
166	0.151773	0.14721	1	Primary	6	0.5	0	0.03	0	1	5	1	1	1	1	0	1	0.275088	0.313367	0.188472
167	0.155042	0.145716	1	Primary	5	0.666667	0.5	0	4	1	4	1	1	1	0	0	1	0.624992	0.245607	0.287184
168	0.146492	0.142265	1	Primary	8	0.333333	0.25	0	4	1	4	1	1	0	1	0	1	0.288673	0.287551	0.318503
169	0.200885	0.207345	1	Primary	5	0.333333	1.5	0.01	3	1	4	1	1	0	0	1	1	0.250616	0.46603	0.351466
171	0.188121	0.161066	1	Primary	8	0.333333	3	0	7	1	3	1	0	0	1	1	1	1	0.869352	0.61238
172	0.240164	0.297104	1	Primary	5	0.833333	0.5	0	4	1	7	1	1	1	1	0	0.533829	0.716448	0.88073	0.194332
173	0.299106	0.248519	1	Primary	10	0.5	0.5	0.08	6	1	5	1	1	1	1	0	1	0.358488	0.53991	0.39394
174	0.292624	0.229877	1	Secondary	4	0.5	1.5	0.07	5	1	5	1	0	1	1	0	1	0.855719	0.979629	0.571934
177	0.228616	0.285557	1	Secondary	9	0.166667	1	0.3	7	1	4	0	0	0	1	0	1	0.460967	0.814259	0.472481
178	0.35292	0.39805	1	Primary	4	0.666667	0.75	0.07	3	1	0	0	0	0	0	0	1	0.411723	0.728362	0.432958
179	0.252051	0.362765	1	Secondary	4	0.333333	1	0.05	3	1	4	1	0	1	1	0	1	0.662435	1	0.64458
180	0.247944	0.355926	1	Secondary	6	0.666667	1	0.06	3	1	1	1	0	0	0	0	1	0.847315	0.50315	0.465622
181	0.246926	0.352412	1	Primary	5	0.5	1	0	3	1	3	1	0	0	1	0	0.74508	0.95536	0.65931	0.279769
183	0.318871	0.398651	1	Secondary	8	0.333333	2	0.2	2	1	1	1	0	0	0	0	1	0.955321	0.44371	0.50198
184	0.296692	0.365661	1	Secondary	8	0.166667	0.5	0.04	1	0	0	0	0	0	0	0	1	0.556624	0.625716	0.368977
185	0.29961	0.320995	1	Secondary	7	0.666667	1	0	3	1	2	1	1	0	0	0	1	0.465268	0.759559	0.258567
186	0.293445	0.310026	1	Secondary	8	0.5	1	0.01	2	0	0	0	0	0	0	0	1	1	0.432094	0.285121
187	0.130056	0.143777	1	Primary	7	0.333333	2	0.03	2	1	1	0	1	0	0	0	1	0.363369	0.918544	0.536604
188	0.131018	0.116787	1	Secondary	8	0.5	0.25	0	1	1	1	0	1	0	0	0	0.889819	0.53577	0.309102	0.326906
191	0.174104	0.164217	1	Primary	4	0.666667	0.25	0	1	0	0	0	0	0	0	0	0.94898	0.183394	0.325083	0.267868
192	0.177096	0.166849	1	Secondary	4	0.666667	0.25	0	2	1	4	1	1	1	1	0	1	0.419168	1	0.287047
193	0.17516	0.161129	1	Primary	8	0.166667	2	0	2	1	1	0	1	0	0	0	1	0.244327	0.544325	0.352676
195	0.308112	0.399121	1	Primary	4	0.166667	1	0.04	2	1	2	1	0	0	0	0	0.574655	0.256112	0.152732	0.244168
196	0.301724	0.389916	1	Primary	5	0.666667	1	0.7	1	1	3	1	1	0	1	0	0.804009	0.801427	0.427101	0.420945
197	0.29957	0.378082	1	Primary	4	0.833333	1	0	3	1	1	1	0	0	0	0	1	0.549057	1	0.669777
198	0.295955	0.410732	1	Primary	3	0.833333	0.5	0.04	3	1	0	0	0	0	0	0	0.496206	0.456757	0.539034	0.356998
199	0.301509	0.391977	1	Primary	3	0.666667	0	0.01	0	1	1	1	0	0	0	0	0.70941	0.243522	0.277533	0.308209
200	0.196709	0.0676651	1	Primary	5	0.5	1	0.03	3	1	1	0	1	0	0	0	1	0.623062	1	0.53187
201	0.190682	0.0776672	1	Primary	7	0.5	1	0.3	3	1	2	1	0	0	1	0	1	0.52459	1	0.323649
202	0.221462	0.138142	1	Secondary	5	0.666667	1.5	0.05	3	1	1	1	0	0	0	0	1	0.538026	0.236925	0.368956
203	0.199578	0.219621	1	Primary	6	0.5	1	0.02	3	1	6	1	1	0	1	1	0.545087	0.519203	0.278855	0.217776
204	0.292684	0.348459	1	None	2	0.666667	0.75	0	4	1	4	1	1	0	0	0	1	1	0.813795	0.66688
205	0.29844	0.365082	1	Primary	4	0.666667	0.5	0	4	1	3	1	1	1	0	0	1	1	0.430463	0.563449
206	0.291711	0.344739	1	Primary	4	0.666667	0.5	0	2	1	3	1	1	0	0	0	1	0.24206	0.45861	0.53819
207	0.290986	0.338884	1	Primary	3	0.666667	0.5	0	4	1	4	0	1	0	0	1	1	0.39559	0.649563	0.467716
208	0.363572	0.323581	1	Secondary	3	0.666667	1	0.2	4	1	4	0	0	0	1	0	1	0.562329	0.787264	0.715719
209	0.159509	0.169321	1	Primary	7	0.833333	1	0.12	4	1	3	1	0	0	0	0	0.723036	0.379453	0.487236	0.35361
210	0.150998	0.190188	1	Primary	6	0.5	3	0.03	2	1	3	1	0	0	1	0	1	0.261887	0.614974	0.493222
211	0.155769	0.222233	1	Primary	4	0.666667	1	0.07	6	1	1	1	0	0	0	0	0.855032	0.660505	0.316059	0.342487
212	0.208508	0.17239	1	Primary	8	0.666667	2	0.98	4	1	3	0	1	1	1	0	1	1	1	0.37189
213	0.142053	0.159854	1	Primary	8	0.5	0.5	0	2	1	2	0	0	0	1	0	1	0.262921	0.347659	0.277616
214	0.141243	0.160161	1	Primary	15	0.5	2	0	8	1	7	1	0	1	1	1	1	1	0.499494	0.50341
216	0.136091	0.181803	1	Primary	3	0.666667	1.5	0.11	4	1	3	0	1	1	0	0	1	0.317314	0.477372	0.321473
217	0.13691	0.18133	1	Primary	7	0.166667	2.5	0.07	6	1	2	0	1	0	0	0	1	0.495379	0.85115	0.828883
218	0.179233	0.124465	1	Primary	8	0.666667	2	0.03	3	1	3	1	1	0	1	0	1	0.166235	0.2708	0.293227
219	0.175774	0.122721	1	Primary	8	0.333333	5	0.15	7	1	4	1	1	0	1	0	1	0.439324	1	0.502198
223	0.185533	0.122933	1	Primary	6	0.5	1	0.05	4	1	2	1	0	0	1	0	1	0.30842	0.411496	0.431348
224	0.185589	0.123014	1	Primary	7	0.5	0.5	0.05	2	1	6	1	1	1	1	0	1	0.140684	0.251114	0.244372
225	0.18417	0.123277	1	Primary	6	0.5	0.5	0.01	4	1	1	1	0	0	0	0	1	0.275399	0.436256	0.454484
226	0.183922	0.122714	1	Primary	5	0.5	2.5	0.9	7	1	5	0	0	1	1	1	1	0.468863	1	0.49025
227	0.183922	0.122714	1	Primary	8	0.5	0.75	0.01	5	1	5	1	1	0	1	0	0.712084	0.243106	0.415282	0.200117
228	0.212655	0.16646	1	Secondary	3	0.833333	1	0	3	1	3	1	1	0	0	1	1	0.602573	1	0.790684
229	0.214162	0.164448	1	Primary	5	0.833333	1	0.13	3	1	3	0	0	0	1	1	1	0.254893	0.398556	0.399792
230	0.188799	0.127693	1	Primary	8	0.666667	1	0	5	1	2	1	0	0	0	1	1	0.177464	0.286652	0.242772
231	0.212453	0.140508	1	Primary	4	0.666667	0.5	0	4	1	3	1	1	1	0	0	0.655062	0.543067	0.264023	0.224151
232	0.184332	0.159999	1	Primary	10	0.333333	1	0.08	4	1	3	1	1	0	1	0	1	0.476087	0.592947	0.453414
234	0.203571	0.174666	1	Primary	9	0.5	0.5	0.16	3	1	10	1	1	1	1	0	1	0.648946	0.88542	0.846353
235	0.151394	0.225381	1	Primary	4	1	1	0.06	6	1	3	1	1	0	0	1	1	1	0.811752	0.653811
236	0.152416	0.23328	1	Primary	5	0.666667	1	0.03	3	1	3	1	0	0	1	1	1	0.422894	0.522062	0.454446
238	0.24531	0.301333	1	Primary	6	0.833333	0.5	0	5	1	4	1	1	0	0	1	1	1	1	0.39917
239	0.151351	0.159563	1	Primary	8	0.5	2	1.03	9	1	2	1	1	0	0	0	1	0.473058	0.687008	0.347086
242	0.13749	0.124319	1	Diploma	5	0.166667	1	0	4	1	2	1	0	1	0	0	0.758513	0.552921	1	0.381772
243	0.202431	0.121302	1	Primary	7	0.5	1	0.05	3	1	4	1	1	1	1	0	0.966391	0.471236	1	0.374659
244	0.174394	0.0733935	1	Primary	6	0.5	1.5	0.04	8	1	4	1	1	0	1	0	0.922851	0.335065	0.699843	0.541414
245	0.173573	0.084224	1	Primary	6	0.666667	0.5	0.02	7	1	6	1	1	1	1	1	1	0.407446	0.543734	0.387707
246	0.169381	0.131731	1	Secondary	5	0.333333	1	0.02	4	0	0	0	0	0	0	0	1	0.614654	0.931717	0.494417
247	0.211169	0.280555	1	Primary	11	0.833333	0.75	0	3	1	5	1	0	0	1	0	1	0.700591	0.323256	0.425258
248	0.156391	0.138949	1	Primary	5	0.5	1	0.05	4	1	1	0	1	0	0	0	1	1	0.310613	0.401892
249	0.23578	0.309946	1	Secondary	11	0.5	0.5	0.28	4	1	4	1	1	0	1	0	1	1	0.697855	0.296243
251	0.30196	0.441392	1	Primary	8	0.666667	0.5	0	2	1	2	1	0	0	1	0	1	1	0.717323	0.728981
252	0.156324	0.167923	1	Secondary	3	0.666667	0.5	0.01	5	0	0	0	0	0	0	0	1	0.446437	1	0.651088
254	0.252862	0.166263	1	Primary	13	0.166667	0.5	0.07	4	1	3	1	1	0	1	0	0.985429	0.146729	0.264794	0.249371
255	0.23964	0.250439	1	Primary	5	0.5	1	0.03	5	1	2	1	1	0	0	0	1	0.43359	0.634392	0.574353
256	0.138527	0.136534	0	Primary	4	0.5	0.5	0.08	3	1	0	0	0	0	0	0	1	1	0.716384	0.465906
258	0.13759	0.136066	0	Primary	7	0.833333	0.25	0	3	1	1	1	0	0	0	0	1	0.64138	0.797555	0.59791
259	0.138517	0.137532	0	Primary	3	0.5	6	0	4	1	2	1	0	0	0	0	1	1	1	0.492509
260	0.143178	0.138704	0	Secondary	7	0.666667	1.25	0.26	5	1	8	1	1	1	1	1	1	1	1	0.72488
261	0.380321	0.312922	0	Primary	4	0.5	2	0.21	8	1	5	1	0	1	0	0	1	1	1	0.874787
262	0.222636	0.243603	0	Primary	7	0.333333	0.25	0.04	5	1	9	1	0	1	1	1	0.849057	0.433453	0.54912	0.301799
263	0.171577	0.135173	0	Primary	5	0.5	0.75	0.62	8	1	5	1	1	1	0	1	1	0.470319	0.607618	0.464717
264	0.199955	0.245969	0	Secondary	4	0.333333	2	1.73	7	1	5	1	0	1	1	1	1	0.904878	1	1
265	0.106764	0.119207	0	Primary	5	0.5	1.25	0.09	6	1	5	1	0	1	0	0	1	0.903271	1	0.700676
266	0.283203	0.234439	0	Primary	9	0.666667	0.5	0.31	6	1	5	1	0	1	1	0	1	1	0.545018	0.289414
267	0.217999	0.120084	0	Primary	5	0.666667	0.5	0.11	4	1	4	1	0	1	1	0	1	0.960225	0.90944	0.548862
268	0.221856	0.124484	0	Primary	3	0.833333	0.25	0.07	3	1	3	1	1	0	0	0	0.79459	0.349488	0.4163	0.272731
269	0.229956	0.136801	0	Primary	3	0.833333	0.5	0.09	6	1	3	1	1	0	0	1	1	0.734484	1	0.478208
270	0.25546	0.197218	0	Primary	7	0.666667	1	0	5	1	4	1	1	1	0	1	1	0.750569	0.92087	0.492025
271	0.216091	0.112061	0	Primary	5	0.666667	0.5	0	4	1	3	1	0	1	0	0	1	0.490357	0.502352	0.291569
272	0.258361	0.210674	0	Primary	7	0.833333	0.5	0	2	1	3	1	1	0	0	1	1	0.424601	0.595481	0.368831
273	0.271944	0.246533	0	Primary	3	0.666667	0.5	0.01	2	1	3	1	1	1	0	0	1	0.533346	0.683634	0.389647
274	0.169863	0.0789773	0	Primary	3	0.666667	0.5	0.03	4	1	3	1	0	0	0	0	1	1	0.864258	0.747239
275	0.0450209	0.0440505	0	Primary	6	0.166667	2	0.46	3	1	3	1	1	1	0	0	1	0.693936	1	0.655663
277	0.0716265	0.0607582	0	Secondary	8	0.5	3	0.36	7	1	11	1	0	1	0	1	1	1	0.669858	0.563006
278	0.062581	0.067674	0	Primary	7	0.5	1	0	4	1	5	1	0	0	1	1	1	1	1	0.929842
280	0.0618948	0.0646221	0	Primary	4	1	0.25	0	5	1	6	1	1	1	0	1	1	1	0.433829	0.512116
281	0.0676545	0.0691238	0	Primary	7	0.666667	1	0	5	1	6	1	1	1	1	0	1	0.637545	1	0.541709
282	0.166555	0.164223	0	Primary	4	0.5	2	0	6	1	3	1	0	1	0	0	1	0.561359	0.832939	0.514259
283	0.195239	0.200334	0	Secondary	3	0.166667	0	0.04	0	1	0	0	0	0	0	0	1	1	1	0.620692
285	0.174098	0.170237	0	Primary	4	0.5	0.5	0.61	5	1	6	1	1	1	1	0	1	1	1	0.970341
286	0.151418	0.147017	0	Primary	6	0.5	0.5	0.23	5	1	3	1	0	0	0	0	1	0.730531	1	0.729709
287	0.313694	0.26306	0	Secondary	5	0.5	2.5	0.11	6	1	3	1	1	0	0	1	1	1	1	0.796642
288	0.355915	0.202234	0	Secondary	5	0.5	1	0.72	5	1	7	1	1	1	1	0	1	0.93278	0.939545	0.503168
289	0.317345	0.159788	0	Secondary	3	0.5	0.5	0.02	3	1	3	1	0	1	0	0	1	0.713225	1	0.503283
290	0.281436	0.304193	0	Secondary	3	0.333333	1	0	5	1	4	1	1	1	1	0	1	0.893664	0.926449	0.621811
292	0.0647909	0.0593862	0	Primary	6	0.5	1.5	0.02	3	1	4	1	0	0	0	1	1	0.79073	1	0.795318
293	0.0871477	0.0659641	0	Primary	4	0.333333	0.5	0.31	6	1	2	1	1	0	0	0	1	0.917296	0.833421	0.496657
294	0.0817753	0.064544	0	Primary	7	0.666667	0.5	0	3	1	6	1	1	1	1	0	1	0.621873	0.410196	0.274939
296	0.0813447	0.0664499	0	Primary	4	0.666667	2	0.02	5	1	8	1	1	1	1	0	1	0.701302	0.95203	0.445074
297	0.106522	0.0759881	0	Primary	4	0.833333	1	0.07	6	1	5	1	0	1	0	0	1	0.550175	0.809784	0.380332
298	0.108717	0.0751728	0	Primary	3	0.666667	0.5	0.06	4	1	6	1	0	1	1	1	1	1	1	0.82401
299	0.113997	0.0757492	0	Primary	4	0.666667	0.5	0	5	1	3	1	0	0	0	1	0.667097	1	0.633254	0.28868
300	0.0739576	0.0613033	0	Secondary	6	0.333333	1	0.1	4	1	4	1	1	0	0	0	1	0.586442	0.569978	0.29551
301	0.069899	0.058292	0	Primary	4	0.666667	1	0.02	4	1	4	1	1	1	0	0	1	1	0.650738	0.394549
302	0.0512539	0.0532294	0	Secondary	6	0.666667	1	0	4	1	4	1	1	1	1	0	0.698654	0.195791	0.403935	0.22967
303	0.0451294	0.0541724	0	Primary	4	0.666667	1.5	0.05	3	1	3	1	1	0	1	0	1	0.572699	0.732216	0.523521
304	0.0448754	0.0593979	0	Primary	9	0.833333	1	0.01	4	1	6	1	1	0	0	0	0.749765	0.185931	0.331424	0.21262
305	0.0469095	0.0594415	0	Primary	4	0.666667	1	0	4	1	4	1	1	1	1	0	0.682583	0.920625	0.37788	0.335802
306	0.0446301	0.0579829	0	Primary	7	0.333333	0.5	0.02	4	1	4	1	1	1	0	0	1	1	0.433792	0.446982
307	0.0441792	0.0599812	0	Primary	4	1	1	0	5	1	5	1	0	0	1	0	1	0.685421	0.832413	0.73516
308	0.12062	0.123605	0	Secondary	4	0.666667	0.5	0.03	6	0	0	0	0	0	0	0	1	0.924565	1	0.65217
309	0.117946	0.122107	0	Primary	8	0.5	0.25	0.2	3	0	0	0	0	0	0	0	1	0.696377	0.5958	0.585401
310	0.137197	0.127684	0	Secondary	4	0.166667	1.25	0.06	3	1	2	0	0	1	0	0	1	0.790213	0.580002	0.610552
312	0.147185	0.140546	0	Secondary	3	0.5	0.25	0.02	3	1	3	1	0	0	0	0	1	0.640685	0.804469	0.624063
313	0.157609	0.148174	0	None	5	0.5	0.25	0	2	1	5	1	1	1	0	0	1	0.755857	0.546789	0.354688
314	0.150549	0.135845	0	Primary	5	0.5	1	0.06	4	1	2	1	0	0	1	0	1	0.774898	1	0.676568
315	0.162345	0.151626	0	Secondary	7	0.166667	2	0.2	3	1	3	1	1	0	0	1	1	0.555614	0.508539	0.435351
316	0.149166	0.144017	0	Primary	4	0.333333	0.5	0.01	2	1	3	1	0	1	0	1	1	0.978636	0.89596	0.32771
317	0.109656	0.0772931	0	Secondary	3	0.333333	0.25	0.03	2	1	5	1	1	1	0	1	1	0.421226	0.497867	0.421737
318	0.0532776	0.0491379	0	Primary	6	0.666667	0.5	0	3	1	2	0	1	0	0	0	1	1	0.660904	0.40007
319	0.0557586	0.0517998	0	Primary	7	0.5	0.5	0.04	3	1	2	1	0	0	0	0	1	0.524227	1	0.445858
320	0.0523167	0.0511403	0	Primary	5	0.5	1	0.13	1	1	2	1	0	0	0	1	1	1	1	0.715718
321	0.0619091	0.054043	0	Secondary	5	0.5	1	0.26	5	1	4	1	0	0	0	0	1	1	1	0.766241
322	0.0764533	0.0563874	0	Primary	6	0.666667	1	0	6	1	3	1	0	0	0	0	1	0.768422	1	0.644254
323	0.0600213	0.0535005	0	Primary	2	0.833333	0.5	0	3	1	1	0	0	0	0	0	1	0.743054	0.728582	0.41373
324	0.0798197	0.0570613	0	Primary	5	0.666667	0.5	0	3	1	1	1	0	0	0	0	1	1	1	1
325	0.0791908	0.0569324	0	Secondary	6	0.666667	1	0	3	1	4	1	1	0	1	0	1	1	0.624344	0.446708
326	0.042598	0.0398766	0	Primary	8	0.5	1.5	0.01	5	1	1	1	0	0	0	0	1	0.952721	0.856118	0.519221
327	0.0462424	0.0499967	0	Secondary	7	0.666667	0.5	0.22	3	1	2	1	0	0	0	0	1	0.890476	0.714533	0.514359
329	0.0716482	0.0664315	0	Secondary	5	0.833333	0.5	0.04	4	1	2	0	1	0	1	0	1	0.62746	0.731004	0.59927
330	0.0681317	0.0672448	0	Primary	7	0.833333	1.5	0	4	1	4	1	1	0	1	0	0.784262	1	1	0.446488
331	0.0651562	0.06643	0	Secondary	4	0.833333	0.25	0	3	1	2	1	1	0	0	0	1	0.548767	0.658741	0.325585
332	0.0628325	0.0671835	0	Secondary	6	0.5	0.75	0.04	2	1	2	1	0	1	0	0	1	0.478568	0.699298	0.61942
333	0.0496915	0.0723118	0	Primary	4	0.5	0.25	0.04	2	1	4	1	1	0	1	0	1	0.863869	1	0.461623
334	0.147934	0.0616594	0	None	5	0.833333	0.25	0	6	0	0	0	0	0	0	0	0.659159	1	0.605776	0.442036
335	0.133424	0.0604667	0	Primary	3	0.5	0.5	0	5	1	4	1	0	0	1	0	1	0.6504	1	0.340798
336	0.124121	0.0635402	0	Secondary	3	0.666667	1.5	0	4	1	5	1	0	1	0	0	1	0.522614	0.857176	0.374592
337	0.116394	0.062952	0	Primary	7	0.333333	1	0.22	4	1	3	1	0	0	0	0	1	0.378127	0.566227	0.413309
338	0.148124	0.060169	0	Primary	6	0.5	1	0.1	4	1	5	1	1	0	0	0	1	0.812911	0.889997	0.778197
339	0.149912	0.0597523	0	Primary	4	0.5	0.5	0.02	5	0	1	0	0	0	1	0	1	1	0.359635	0.394709
340	0.121774	0.0625021	0	Primary	3	0.5	1	0	4	0	0	0	0	0	0	0	1	0.839972	0.967217	0.48526
341	0.124295	0.0616499	0	Primary	2	0.666667	0.5	0	4	1	2	1	0	0	1	0	1	0.549718	0.91349	0.406478
342	0.125126	0.0631165	0	Secondary	4	0.333333	2	0.15	4	0	0	0	0	0	0	0	1	0.487883	0.615867	0.397544
343	0.112249	0.101282	0	Primary	2	0.5	1.25	0	7	1	6	1	1	1	0	1	1	0.778136	0.97725	0.592958
344	0.0491621	0.0539713	0	Primary	3	0.833333	1	0	3	1	6	1	1	1	1	0	1	0.423411	0.805842	0.393138
345	0.0448661	0.056716	0	Secondary	3	0.5	0.5	0.01	4	1	5	1	0	1	0	0	1	0.713223	0.699417	0.517941
346	0.04536	0.0568285	0	Primary	2	0.5	1	0	7	1	5	1	1	1	0	0	1	1	0.828823	0.591211
347	0.0454705	0.0569867	0	Primary	3	0.5	1	0.03	3	1	3	1	0	0	0	1	0.885564	0.675386	0.780661	0.343942
348	0.0495631	0.0514099	0	Primary	4	0.833333	0.5	0	3	1	3	1	0	1	0	1	1	1	0.700989	0.527428
349	0.0494772	0.051286	0	Primary	6	0.5	0.5	0.09	4	1	3	1	0	1	0	0	1	0.618083	0.715855	0.376204
350	0.313475	0.352374	0	Primary	4	0.666667	0.5	0.05	3	1	4	1	1	0	1	0	0.755147	1	0.766391	0.651029
351	0.308762	0.322839	0	Primary	5	0.833333	1.25	0.02	4	1	4	1	0	1	1	0	1	0.839783	1	0.506277
352	0.298957	0.28957	0	Primary	6	0.666667	1	0.36	3	1	2	1	0	0	0	0	1	0.591221	0.881968	0.474719
353	0.274548	0.167739	0	Primary	5	0.5	0.5	0.12	5	1	1	1	0	0	0	0	0.925513	0.490146	0.967504	0.401664
354	0.0676396	0.0679149	0	Primary	6	0.833333	2	0	3	1	3	1	0	1	0	1	1	0.437009	0.601689	0.455753
356	0.0673428	0.0671083	0	Primary	9	0.833333	1	0.1	4	1	2	0	0	0	1	0	1	0.620786	0.753878	0.53855
357	0.0757382	0.0704901	0	Primary	4	0.666667	0.5	0.02	3	1	3	1	1	1	0	0	0.997785	0.469373	0.958108	0.368654
358	0.0481319	0.0720716	0	Primary	5	0.666667	1	0	4	1	5	1	1	1	0	0	1	0.539339	1	0.469213
359	0.04908	0.0705469	0	Primary	2	0.666667	0.25	0	2	1	4	1	1	1	0	0	0.955867	0.32858	0.66043	0.201956
360	0.00815456	0.0108187	0	Secondary	4	0.5	1	0	5	1	2	1	1	0	0	0	1	0.715517	1	0.537495
361	0.0816369	0.0619015	0	Secondary	8	0.333333	1	0.32	5	1	8	1	0	1	1	1	1	1	1	0.828547
362	0.0827867	0.0646577	0	Secondary	6	0.666667	0.5	0.01	4	1	4	0	1	1	1	0	1	0.789755	1	0.565217
363	0.0814749	0.0651561	0	Secondary	3	0.5	0.5	0.04	5	1	3	1	1	0	0	0	0.782056	0.538479	0.624683	0.442178
364	0.0940059	0.0684557	0	Primary	5	0.5	1	0.01	7	1	4	1	1	1	1	0	1	0.625444	0.757435	0.582622
365	0.263967	0.18427	0	Primary	4	0.5	1	0	6	1	2	1	0	1	0	0	1	1	1	0.867721
366	0.315273	0.15553	0	Primary	4	0.333333	0.5	0.14	6	1	3	1	0	1	0	0	1	0.839626	1	0.532771
367	0.284024	0.188385	0	Secondary	8	0.666667	1	0.02	7	1	6	1	1	1	0	1	1	1	1	0.943222
368	0.279542	0.167059	0	Primary	4	0.333333	0.5	0.01	5	1	2	0	0	1	0	0	1	1	1	0.86379
369	0.327921	0.175882	0	Primary	6	0.333333	2	0.01	5	1	4	1	0	0	1	1	1	1	1	0.958001
370	0.176266	0.069359	0	Primary	6	0.5	1	0.02	8	1	5	1	1	0	0	0	1	1	1	1
371	0.172746	0.0695133	0	Primary	4	0.333333	0.5	0.12	5	1	2	1	0	0	0	0	0.461543	0.847961	0.4168	0.229332
372	0.160742	0.0709878	0	Primary	7	0.333333	0.5	0.03	5	1	3	1	0	0	1	0	1	0.827963	1	0.639414
373	0.0573942	0.0528912	0	Secondary	2	0.5	0.5	0	5	0	0	0	0	0	0	0	1	0.80249	0.904774	0.568943
374	0.0422701	0.0372787	0	Primary	7	0.5	1	0.02	5	1	4	1	0	1	0	1	1	0.601739	0.71098	0.388187
375	0.13553	0.0799022	0	Primary	6	0.5	0.5	0	5	1	1	1	0	0	0	0	1	0.392515	0.799198	0.371234
376	0.138424	0.0805676	0	Primary	8	0.5	2	0.1	5	1	7	1	1	1	1	0	0.372592	0.817239	0.372445	0.512122
377	0.0975585	0.0747984	0	Primary	4	0.333333	1	0.13	3	1	2	1	1	0	0	0	1	0.732702	1	0.555468
378	0.0957486	0.0748639	0	Secondary	4	0.5	1	0.28	7	1	3	1	0	0	1	0	1	0.707516	0.946682	0.643322
379	0.047648	0.0430176	0	Secondary	3	0.333333	0.5	0	5	1	2	1	1	0	0	0	1	0.889263	1	0.613576
380	0.0550751	0.0514301	0	Secondary	7	0.333333	0.5	0.4	4	1	2	1	0	0	1	0	1	0.394809	0.599113	0.458452
381	0.0493189	0.0581385	0	Primary	6	0.5	0.5	0.07	7	1	2	1	1	0	0	0	1	0.518821	1	0.531185
382	0.0446757	0.0568642	0	Primary	2	0.666667	0.5	0	5	1	0	0	0	0	0	0	1	0.436009	0.858431	0.366442
383	0.0507932	0.053447	0	Primary	3	0.666667	0.5	0	4	1	1	1	0	0	0	0	1	1	0.788784	0.859092
384	0.0446394	0.0585698	0	Primary	3	0.666667	0.5	0	6	1	0	0	0	0	0	0	1	0.700509	0.993256	0.570089
385	0.0430313	0.0435528	0	None	7	0.666667	0.5	0	4	1	4	1	1	1	1	0	0.795631	1	0.543433	0.413248
386	0.0247721	0.038425	0	Primary	5	0.666667	0.5	0	4	1	1	0	0	0	0	0	1	1	0.390645	0.303957
387	0.0251506	0.036071	0	Secondary	9	0.666667	1.5	0.12	6	1	0	0	0	0	0	0	1	0.468432	0.675875	0.407267
388	0.0249219	0.037332	0	Primary	5	0.833333	0.75	0	6	0	0	0	0	0	0	0	1	1	0.732494	0.537136
389	0.0264797	0.0411541	0	Primary	6	0.666667	0.25	0	2	0	0	0	0	0	0	0	1	0.880452	0.670304	0.408941
390	0.0242768	0.0337706	0	Primary	5	0.5	0.75	0.25	7	1	1	0	0	0	0	0	1	0.298013	0.463894	0.413742
391	0.0239212	0.0339247	0	Primary	8	0.833333	1.5	0	7	1	0	0	0	0	0	0	0.246441	0.435141	0.206192	0.168099
392	0.0238535	0.0331597	0	Primary	4	0.833333	0.5	0	6	0	0	0	0	0	0	0	0.509929	0.590583	0.282559	0.250281
393	0.0239127	0.0336368	0	Primary	4	0.833333	0.25	0	6	0	0	0	0	0	0	0	1	0.524517	0.721402	0.53204
394	0.0237361	0.0330468	0	Primary	4	0.833333	0.25	0	5	0	1	0	0	1	0	0	1	0.434436	0.756574	0.393566
395	0.026835	0.0363343	0	Primary	4	0.833333	0.25	0	3	0	0	0	0	0	0	0	0.397193	0.691847	0.407922	0.305036
396	0.023104	0.0235003	0	Primary	5	0.833333	1	0.32	6	1	2	1	0	1	0	0	1	0.474436	0.680828	0.501718
397	0.0236919	0.0251709	0	Primary	5	0.5	0.75	0	6	0	1	1	0	0	0	0	1	0.394227	0.673746	0.525451
398	0.023612	0.0245691	0	Primary	4	0.833333	0.5	0	4	0	0	0	0	0	0	0	0.611298	0.610368	1	0.666143
399	0.0236507	0.0268629	0	Primary	5	0.833333	0.5	0	8	1	1	1	0	0	0	0	1	0.852088	0.816149	0.443322
400	0.0225676	0.0238382	0	Primary	4	0.833333	0.5	0	5	1	4	1	0	0	0	0	1	0.329453	0.467693	0.346717
401	0.0162906	0.0134752	0	Primary	6	0.333333	1.25	0.01	5	0	0	0	0	0	0	0	0.666839	0.24176	0.364946	0.225868
402	0.0155256	0.00927995	0	Primary	8	0.833333	0.25	0	5	0	0	0	0	0	0	0	0.509798	0.48264	0.386079	0.183124
403	0.024807	0.0195547	0	Primary	10	0.666667	1.5	1.43	4	1	1	1	0	0	0	0	1	0.220452	0.426626	0.317602
404	0.025246	0.0214479	0	Secondary	3	0.333333	1.25	0.29	3	0	0	0	0	0	0	0	1	0.6772	0.394496	0.253865
405	0.025166	0.0213357	0	Secondary	4	0.833333	0.5	0	3	0	1	0	0	0	0	0	0.843308	1	0.490567	0.425492
406	0.0241856	0.021354	0	Primary	3	0.833333	1.5	0.1	5	1	2	1	0	1	0	0	1	0.47768	0.665956	0.340305
407	0.0243014	0.0248106	0	Primary	10	0.5	2.5	0.08	7	0	0	0	0	0	0	0	0.392878	0.264105	0.131969	0.122506
408	0.0215776	0.0259805	0	Primary	4	0.833333	1.5	0	9	1	1	0	0	1	0	0	0.483061	0.80154	0.476337	0.334807
409	0.0210223	0.027535	0	Primary	5	0.833333	0.5	0.01	11	0	0	0	0	0	0	0	1	0.921577	0.639407	0.665265
410	0.0163945	0.00903701	0	Primary	7	0.5	2	0.15	9	0	1	0	1	0	0	0	0.894047	0.217118	0.446763	0.177154
411	0.0142633	0.0110606	0	Primary	6	0.5	0.5	0	3	0	0	0	0	0	0	0	0.648944	0.958424	0.663119	0.502708
412	0.0260121	0.0394018	0	Primary	3	0.5	0.5	0	6	0	0	0	0	0	0	0	0.900686	0.476431	0.808547	0.489888
413	0.0257136	0.0388569	0	Primary	9	0.166667	0.5	0	5	0	0	0	0	0	0	0	1	1	0.333525	0.350915
414	0.0253382	0.0379927	0	Secondary	5	0.333333	0.5	0	3	0	0	0	0	0	0	0	0.747135	0.177651	0.276339	0.161546
415	0.0247807	0.0367232	0	Primary	3	0.666667	0.5	0	4	0	0	0	0	0	0	0	0.871017	0.69181	0.37881	0.408084
417	0.0245669	0.0353844	0	Primary	8	0.333333	0.5	0	4	0	0	0	0	0	0	0	0.791189	0.425533	1	0.200666
418	0.0244879	0.0348108	0	Primary	4	0.833333	0.5	0	2	0	0	0	0	0	0	0	0.284049	0.330414	0.217465	0.190918
419	0.0224924	0.0240034	0	Primary	5	0.5	0.25	0	4	0	1	1	0	0	0	0	0.843353	0.736427	0.89406	0.356979
420	0.0224677	0.0208428	0	Primary	3	0.666667	0.25	0.01	5	0	0	0	0	0	0	0	0.967287	0.285989	0.432581	0.251573
421	0.0246641	0.0332463	0	Secondary	4	0.833333	0.5	0	5	0	0	0	0	0	0	0	1	0.329002	0.470895	0.426765
422	0.0253127	0.0371186	0	Primary	6	0.5	0.5	0	5	0	0	0	0	0	0	0	1	0.379136	0.698288	0.375488
423	0.0238819	0.0321599	0	Primary	7	0.5	0.5	0	4	1	2	0	1	1	0	0	1	0.509189	0.84935	0.551268
424	0.0240623	0.032288	0	Primary	7	0.5	0.5	0	5	0	0	0	0	0	0	0	1	0.293638	0.337266	0.213672
425	0.0225645	0.0212709	0	Primary	6	0.5	0.5	0	7	1	1	0	0	1	0	0	1	0.504265	0.691111	0.437103
426	0.0224868	0.0228349	0	None	7	0.666667	0.5	0.02	7	0	0	0	0	0	0	0	1	1	0.506567	0.469123
427	0.017097	0.0203903	0	Primary	6	0.666667	4	0	10	1	2	0	1	1	0	0	1	0.505545	0.770353	0.372518
428	0.0173953	0.028158	0	Primary	8	0.333333	0.25	0.07	6	1	3	1	0	0	0	1	0.793744	0.330547	0.578316	0.304258
429	0.0224942	0.0176788	0	Primary	6	0.333333	1	0	3	0	0	0	0	0	0	0	0.786533	0.749589	0.312549	0.221756
430	0.0221417	0.021318	0	Primary	5	0.333333	3	0.12	9	0	0	0	0	0	0	0	1	0.547261	0.631949	0.429942
431	0.0190891	0.0119451	0	Primary	4	0.666667	0.5	0.01	5	1	3	1	0	1	0	1	0.461657	0.908782	0.435651	0.313282
432	0.0199783	0.0119477	0	Primary	8	0.666667	1.25	0	7	0	1	0	0	0	0	1	1	0.818647	1	0.496486
434	0.0202714	0.0154857	0	Primary	6	0.833333	0.5	0.12	5	0	2	1	1	0	0	0	0.94668	0.651582	0.27565	0.289882
435	0.0206059	0.0131841	0	Primary	7	0.833333	0.5	0.12	5	0	0	0	0	0	0	0	1	0.330689	0.478221	0.273899
436	0.0138652	0.0119131	0	Primary	4	0.666667	0.5	0	3	0	0	0	0	0	0	0	0.782813	0.274668	0.492033	0.246045
437	0.0131867	0.0116032	0	Primary	4	0.166667	0.75	0.01	5	0	0	0	0	0	0	0	1	0.8484	0.773057	0.4994
438	0.0133023	0.0137635	0	Primary	3	0.666667	0.5	0.02	3	0	0	0	0	0	0	0	1	0.446976	0.637727	0.707685
439	0.0121891	0.0132295	0	Primary	6	0.166667	2	0.03	2	0	0	0	0	0	0	0	1	0.923324	1	0.715179
440	0.00890398	0.00973602	0	Primary	10	0.666667	4	0	3	0	0	0	0	0	0	0	1	0.471009	0.782046	0.528649
441	0.0227669	0.0313689	0	Primary	8	0.666667	1	0.3	4	0	0	0	0	0	0	0	1	0.793115	0.914823	0.892939
442	0.0154318	0.017933	0	Primary	7	0.833333	0.5	0	4	0	0	0	0	0	0	0	0.50416	0.540983	0.257524	0.202331
443	0.00787093	0.00804399	0	Primary	7	0.333333	0.75	0.13	4	0	0	0	0	0	0	0	1	0.991206	0.391929	0.329399
444	0.00652044	0.0074224	0	Primary	2	0.833333	0.25	0	3	0	0	0	0	0	0	0	1	0.467845	0.614929	0.318341
445	0.00641511	0.00742404	0	Primary	5	0.833333	0.25	0	3	0	0	0	0	0	0	0	0.538514	0.692246	0.376612	0.241081
446	0.00880538	0.00758816	0	Secondary	3	0.833333	0.5	0	3	0	0	0	0	0	0	0	1	0.671987	0.545235	0.310266
447	0.0103295	0.00763207	0	Primary	2	0.833333	0.5	0	3	0	0	0	0	0	0	0	1	1	0.648734	0.49976
448	0.0243442	0.0359822	0	Primary	4	0.833333	0.25	0.01	3	0	0	0	0	0	0	0	0.889651	0.704639	0.333618	0.261975
449	0.0254964	0.040815	0	Primary	3	0.833333	0.5	0	3	0	0	0	0	0	0	0	1	0.166079	0.255515	0.141607
450	0.0229955	0.0316783	0	Primary	5	0.833333	0.25	0	3	0	0	0	0	0	0	0	1	0.950709	0.565686	0.296263
451	0.0227941	0.0314374	0	Primary	2	0.833333	0.25	0	3	0	0	0	0	0	0	0	0.397279	0.130173	0.222836	0.228361
452	0.0225925	0.0308445	0	Primary	4	0.833333	0.5	0	3	0	0	0	0	0	0	0	0.502463	0.961211	0.202129	0.159845
453	0.0175307	0.0326834	0	Secondary	6	0.666667	1.5	0.03	4	0	0	0	0	0	0	0	0.854105	0.981237	0.53348	0.420825
454	0.0177512	0.0334425	0	Primary	5	0.5	0.5	0	2	0	0	0	0	0	0	0	0.348401	1	0.504174	0.537777
455	0.0230309	0.0244437	0	Secondary	4	0.666667	0.25	0	2	0	0	0	0	0	0	0	0.615006	0.942775	0.387663	0.337538
456	0.0230725	0.0238682	0	Primary	3	0.5	0.25	0	4	0	0	0	0	0	0	0	0.456178	1	0.815504	0.524789
457	0.024006	0.0236378	0	Primary	7	0.833333	0.5	0	3	1	1	1	0	0	0	0	1	0.519101	0.658665	0.348077
458	0.0248815	0.0255026	0	Secondary	4	0.5	0.5	0.02	3	1	3	1	0	1	0	1	1	0.483402	0.687279	0.380898
459	0.0251033	0.0262474	0	Secondary	3	0.833333	0.25	0.2	3	0	0	0	0	0	0	0	1	0.814115	1	0.599557
460	0.0249925	0.0260494	0	Secondary	3	0.5	0.25	0.03	3	0	0	0	0	0	0	0	1	1	1	0.66005
461	0.0247545	0.0269618	0	Primary	8	0.333333	0.5	0	2	1	2	0	1	1	0	0	0.767244	1	0.753886	0.3741
462	0.0151136	0.0243236	0	Primary	7	0.333333	1	0.03	5	0	0	0	0	0	0	0	0.949024	0.229478	0.364817	0.232485
463	0.0143541	0.0165402	0	Secondary	5	0.333333	0.5	0.05	3	0	1	1	0	0	0	0	0.79669	0.957387	0.473338	0.325244
464	0.0255263	0.0411141	0	Primary	3	0.333333	1	0	4	0	0	0	0	0	0	0	1	0.722366	1	0.548695
465	0.0256531	0.0410701	0	Primary	5	0.5	1.5	0	4	0	0	0	0	0	0	0	1	0.525806	0.443263	0.292397
466	0.0446729	0.0565514	0	Primary	4	0.5	0.5	0	3	0	0	0	0	0	0	0	0.885572	1	0.561632	0.498335
467	0.0259507	0.0303067	0	Primary	5	0.5	1.5	0.01	5	0	0	0	0	0	0	0	0.765334	1	0.478145	0.372574
468	0.0678541	0.0679425	0	Primary	4	0.666667	1	0.2	6	1	1	1	0	0	0	0	0.68361	1	0.575788	0.351876
469	0.0161311	0.0214597	0	Secondary	4	0.666667	1	0.02	4	0	1	1	0	0	0	0	1	0.63528	0.89987	0.555987
470	0.0151944	0.0192474	0	Primary	7	0.666667	3	0	6	0	0	0	0	0	0	0	0.611419	0.537897	0.28865	0.21203
471	0.0255785	0.0415233	0	None	6	0.833333	0.5	0.2	4	0	0	0	0	0	0	0	1	0.361115	0.521858	0.296816
472	0.0141281	0.0179211	0	Secondary	5	0.666667	1.5	0.02	6	1	0	0	0	0	0	0	1	1	0.522119	0.340994
474	0.0257	0.0416999	0	Primary	3	0.333333	1	0.02	4	0	0	0	0	0	0	0	1	0.652099	1	0.514305
475	0.0256857	0.0412689	0	Primary	3	0.5	1.5	0	5	0	0	0	0	0	0	0	0.765077	0.885365	0.360556	0.393512
476	0.0256892	0.0405597	0	Primary	5	0.666667	0.5	0	4	0	0	0	0	0	0	0	0.857582	0.812634	0.417024	0.393702
477	0.0255296	0.0406217	0	Primary	7	0.833333	1	0	4	0	0	0	0	0	0	0	0.72344	0.437608	0.161969	0.146422
478	0.0255262	0.0406278	0	Primary	6	0.5	1.5	0	4	1	1	0	0	1	0	0	0.633363	0.215091	0.214569	0.156178
479	0.0172049	0.0282039	0	Primary	2	0.833333	0.5	0	2	1	2	1	0	1	0	0	0.602892	0.262632	0.385552	0.201541
480	0.0175528	0.0286248	0	Primary	9	0.833333	0.5	0	5	0	1	1	0	0	0	0	0.591441	0.26544	0.110329	0.11759
481	0.017456	0.011526	0	Primary	7	0.666667	1	0	9	0	1	1	0	0	0	0	1	0.688405	1	0.388582
482	0.0186493	0.0121333	0	None	6	0.833333	0.5	0	3	0	3	1	0	1	0	1	1	0.61277	0.927737	0.554567
483	0.0192657	0.0145372	0	Secondary	6	0.666667	1.25	0.23	5	1	1	1	0	0	0	0	1	0.919289	1	0.523123
484	0.0220886	0.0134751	0	Primary	7	0.666667	1	0	6	1	2	1	1	0	0	0	1	0.326679	0.466096	0.236436
485	0.0246744	0.0192148	0	Primary	4	0.5	2	0	5	1	2	1	0	0	0	0	0.970801	0.607463	0.844155	0.484349
486	0.0256006	0.0411048	0	Primary	5	0.5	2.5	0.5	7	0	0	0	0	0	0	0	1	0.515384	0.731345	0.516365
487	0.0245256	0.0196022	0	Primary	10	0.5	0.5	0.04	5	0	1	1	0	0	0	0	1	0.276802	0.37427	0.251275
488	0.0139865	0.0190076	0	Primary	6	0.333333	3	0.67	6	1	1	0	0	1	0	0	1	1	0.57137	0.415794
489	0.0149202	0.02107	0	Primary	4	0.5	0.5	0	6	1	1	0	0	1	0	0	1	0.911985	1	0.6235
490	0.0156311	0.0152457	0	Secondary	15	0.166667	5	1.42	11	1	3	1	0	0	0	1	1	1	1	0.454369
491	0.0155458	0.0161985	0	Primary	7	0.666667	2	0	6	1	1	0	0	0	0	0	1	1	1	0.711595
492	0.0151421	0.0168367	0	Primary	3	0.666667	1	0.03	4	1	2	1	0	1	0	0	1	0.55458	0.764076	0.383623
493	0.013769	0.0157643	0	None	6	0.333333	3	0.72	6	1	1	0	0	1	0	0	1	0.551934	0.89905	0.626743
494	0.00963903	0.012698	0	None	5	0.666667	1	0	5	1	1	0	0	1	0	0	0.835296	0.996031	0.55849	0.496467
495	0.0255516	0.0246989	0	Primary	7	0.333333	1.5	0.03	6	1	0	0	0	0	0	0	1	0.812194	1	0.694477
496	0.0252942	0.0237927	0	None	7	0.5	2.5	0	8	0	0	0	0	0	0	0	1	0.769642	1	0.657858
497	0.0256422	0.0292299	0	Primary	4	0.5	1	0.03	8	1	0	0	0	0	0	0	1	1	1	1
498	0.0243772	0.0223722	0	Primary	5	0.5	0.5	0.02	4	1	1	1	0	0	0	0	1	0.406018	0.525152	0.342322
499	0.0258525	0.0299454	0	Primary	4	0.5	1.5	0	7	0	1	1	0	0	0	0	1	0.844513	1	0.679076
500	0.00614683	0.00781129	0	None	5	0.333333	1	0.06	6	1	1	1	0	0	0	0	1	0.705155	0.943887	0.620662
501	0.00878548	0.0110176	0	Primary	8	0.5	0.25	0.2	4	0	0	0	0	0	0	0	1	0.706571	0.262766	0.315789
502	0.00923821	0.0112521	0	Primary	7	0.5	1.5	0.04	6	1	1	1	0	0	0	0	1	0.569	0.51652	0.347618
503	0.0107023	0.0113948	0	Primary	5	0.666667	0.5	0.03	10	0	0	0	0	0	0	0	1	1	0.9127	0.710789
504	0.0111888	0.0124321	0	Secondary	5	0.333333	1	0.23	8	1	0	0	0	0	0	0	1	1	1	0.937169
505	0.0184728	0.0331626	0	Primary	4	0.333333	0.5	0.04	7	0	1	0	0	0	0	0	0.903491	0.393319	1	0.470169
506	0.0249486	0.0196987	0	Secondary	5	0.333333	0.5	0	7	1	2	0	1	1	0	0	1	0.581402	0.904896	0.70184
507	0.0249807	0.0167935	0	None	7	0.5	1	0	5	1	2	1	0	0	0	1	0.655387	0.245627	0.478256	0.221297
508	0.0232107	0.0128527	0	Primary	3	0.666667	0	0.01	0	0	0	0	0	0	0	0	1	0.916408	0.492452	0.362937
509	0.0234262	0.0136409	0	Primary	5	0.666667	0.5	0	4	1	0	0	0	0	0	0	1	0.59887	1	0.696049
510	0.0242465	0.014051	0	Primary	4	0.5	1	0.03	6	1	1	0	1	0	0	0	1	0.459068	1	0.498
511	0.0247025	0.0138264	0	Primary	6	0.666667	1	0.01	7	1	0	0	0	0	0	0	1	0.372534	0.504227	0.401392
512	0.0232516	0.0130535	0	Primary	6	0.333333	2.75	0	4	0	1	0	0	0	0	0	0.405326	0.148966	0.345457	0.149886
513	0.0246266	0.0143238	0	Primary	5	0.333333	1	0.15	5	0	0	0	0	0	0	0	1	0.671893	0.681906	0.423076
514	0.0185474	0.0305715	0	Primary	5	0.333333	0.25	0.12	6	0	0	0	0	0	0	0	1	0.510964	1	0.31355
515	0.00808559	0.0108167	0	Primary	10	0.5	0.5	0.1	4	0	0	0	0	0	0	0	1	0.249743	0.351878	0.237295
